# Supplementary material for: A mechanism that ensures non-selective cytoplasm degradation by autophagy
Source: Nat Commun. 2023 Sep 19;14:5815. doi: 10.1038/s41467-023-41525-x (PMC10509180; doi:10.1038/s41467-023-41525-x)
Supplement: Supplementary file 9 — Source Data [file 41467_2023_41525_MOESM9_ESM.xlsx]

## Sheet: Fig.2c, d
Fig. 2c
Dps-GFP
	WT	atg1D	atg24D	atg20D	snx41D	atg20D snx41D
Exp. 1	100	3.22856	15.3196	94.3309	105.977	31.4376
Exp. 2	100	5.51905	16.5341	75.0982	93.9017	25.7532
Exp. 3	100	4.15223	24.6141	81.0657	93.3805	37.551
Exp. 4	100	3.51972	21.1359	79.8622	94.2423	37.5541
Average	100	4.10489	19.4009	82.5893	96.8753	33.074
S.D.	0	1.01857	4.28421	8.24093	6.07803	5.66823
P ( vs WT)		3.8e-14	2.63e-13	0.00161589	0.950003	4.414e-12
P ( vs atg1Δ)			0.00558821
Fig. 2d
RibH-GFP
	WT	atg1D	atg24D	atg20D	snx41D	atg20D snx41D
Exp. 1	100	3.23019	5.08035	57.5561	65.5246	1.1677
Exp. 2	100	4.58658	5.8279	73.1402	88.5693	3.28137
Exp. 3	100	2.45486	6.01098	72.4915	86.9112	8.27133
Average	100	3.42388	5.63975	67.7293	80.3351	4.24014
S.D.	0	1.07898	0.493021	8.8162	12.853	3.64758
P ( vs WT)		6.06451e-09	7.75962e-09	0.000650143	0.0293423	6.63721e-09

## Sheet: Fig. 3c
Fig. 3c
	Size of isolation membrane opening (a.u.)
	WT	atg20D	snx41D
Exp. 1	0.961919	0.154174	0.654896			atg20D	snx41D
	0.609183	0.289726	0.532961		P ( vs WT)	< 1×10-15	>0.999999999999999
	0.323004	0.285815	0.391121
	0.258613	0.411049	0.651402
	0.0735703	0.164508	0.337142
	0.57078	0.337142	0.147141
	0.957282	0.284221	0.822024
	1.11063	0.459605	0.407486
	0.204758	0.303771	0.147141
	0.933154	0.302552	0.52996
	0.393076	0.411003	0.355108
	0.850071	0.260385	0.806515
	0.508074	0.205008	0.330361
	0.601592	0.147141	0.337142
	0.335231	0.154174	0.419956
	0.672637	0.393929	0.928161
	0.644293	0.0735703	0.685907
	0.462719	0.147141	0.868709
	0.719544	0.340924	0.703116
	0.74198	0.484489	0.471809
	0.437321	0.345608	0.454872
	0.462808	0.495595	0.693771
	0.771181	0.307861	0.568109
	0.490153	0.462572	0.386873
	0.56845	0.351578	0.342378
	0.285598	0.258613	0.66726
	0.428765	0.416177	0.574597
	0.797075	0.503145	0.753541
	0.147141	0.340924	0.601057
	0.426196	0.68867	0.75512
	1.13221	0.40811	0.459627
	0.205008	0.147141	0.860427
	0.399138	0.220711	0.582885
	0.453665	0.542019	0.191048
	0.512081	0.454735	0.413334
	0.775327	0.331739	0.69935
	0.554021	0.205008	0.624051
	0.398417	0.258613	0.464264
	0.477816	0.371723	0.445043
	0.77699	0.377749	0.733839
	0.201238	0.393324	0.377854
	0.230649	0.455463	0.704406
	0.692311	0.388021	0.69461
	0.255517	0.303771	0.799771
	0.551653	0.403977	0.494467
	0.586955	0.302552	0.406873
	0.623755	0.302552	0.209463
	0.331739	0.464014	0.554928
	0.67656	0.449482	0.589419
	0.766163	0.398734	0.28976
	0.60541	0.33348	0.796357
	0.795866	0.0735703	0.670755
	0.393076	0.255517	0.230649
	0.504294	0.337142	0.348259
	0.68392	0.209463	0.612901
	0.485095	0.205008	0.644028
	0.373894	0.6034	0.40811
	0.470796	0.683947	0.164508
	0.561181	0.399404	0.364271
	0.555558	0.638043	0.254855
	0.458569	0.405809	0.372478
	0.466352	0.402156	0.699061
	0.725409	0.662595	0.354242
	0.248247	0.480663	0.748379
	0.411003	0.475619	0.729918
	0.624424	0.34431	0.592549
	0.509719	0.254855	1.00835
	0.524199	0.26803	0.147141
	0.739545	0.294281	0.355108
	0.71573	0.787927	0.734674
	0.531348	0.354625	0.418293
	0.147141	0.552702	0.559089
	0.513366	0.356105	0.799974
	0.248247	0.345608	0.597013
	0.574408	0.476346	0.323004
	0.477644	0.230649	0.484358
	0.147141	0.154174	0.535256
	0.580876	0.416177	0.0735703
	1.17531	0.205008	0.230649
	0.617069	0.205008	0.696696
	0.361056	0.563954	0.962365
	0.364271	0.504658	0.690034
	0.519454	0.288475	0.561467
	0.51855	0.254855	0.508634
	0.652582	0.562867	0.678814
	0.592686	0.227496	0.416177
	0.883978	0.277995	0.26803
	0.344409	0.739379	0.536212
	0.473232	0.51453	0.392779
	0.504565	0.745404	0.659279
	0.639158	0.320207	0.443077
	0.310008	0.345608	0.374291
	0.399021	0.284127	0.0735703
	0.456457	0.359148	0.629076
	0.393617	0.387637	0.50941
	0.411003	0.450206	0.562867
	0.989297	0.36215	0.254855
	0.259181	0.399818	0.487321
	0.480663	0.593383	0.455764
	0.205008	0.437321	0.416416
	0.4832	0.258613	0.598429
	0.758366	0.285815	0.710714
	0.598072	0.664736	0.861953
	0.607374	0.303858	0.345608
	0.674229	0.75471	0.147141
	0.442021	0.376131	0.519823
	0.722618	0.541007	0.670513
	0.453362	0.342378	0.590248
	0.84512	0.297525	0.342378
	0.684939	0.0735703	0.571619
	0.319431	0.459329	0.81621
	0.724956	0.0735703	0.556626
	0.534469	0.42247	0.555277
	0.506019	0.39304	0.499638
	0.154174	0.0735703	0.676818
	0.800057	0.516856	0.147141
	0.511132	0.0735703	1.08583
	0.682745	0.354242	0.421288
	0.421288	0.0735703	0.699187
	0.753195	0.621619	0.416177
	0.408755	0.396051	0.539916
	0.36215	0.425699	0.230649
	0.465374	0.503145	0.966346
	1.41081	0.503145	0.310053
	0.164508	0.532136	0.393929
	0.36215	0.464264	0.526133
	0.602222	0.347402	0.478991
	0.787261	1.06004	0.522621
	0.340924	0.601431	0.525472
	0.441652	0.528685	0.399021
	0.422699	0.44208	0.378463
	0.364271	0.30298	0.425698
	0.437321	0.154174	0.643029
	0.610248	0.147141	0.393929
	0.794412	0.201238	0.759304
	0.704721	0.476938	0.416416
	0.534659	0.201238	0.572948
	0.411049	0.526784	0.0735703
	0.688313	0.399138	0.745004
	0.522715	0.154174	0.46122
	0.607602	0.421288	0.547823
	0.575604	0.354242	0.733916
	0.728163	0.498434	0.416416
	0.344409	0.302552	0.545919
	0.552306	0.147141	0.807941
	0.673258	0.534469	0.543698
	0.258613	0.147141	0.919649
	0.687156	0.534582	0.505332
	0.302552	0.621101	0.292255
	0.294281	0.201217	0.48478
	0.559949	0.147141	0.884969
	0.582144	0.433328	0.302552
	0.448201	0.285598	0.245934
	0.826154	0.476575	0.572033
	0.500808	0.449231	0.609609
	0.782721	0.220711	0.462164
	0.750161	0.465911	0.727795
	0.285598	0.147141	0.822057
	0.413613	0.277995	0.309454
	0.693008	0.227496	0.479809
	0.550974	0.209709	0.674815
	0.794111	0.309454	0.420574
	0.340924	0.258613	0.480663
	0.806715	0.147141	0.76292
	0.644183	0.382553	0.0735703
	0.578935	0.205008	0.584119
	0.673281	0.48111	0.633919
	0.718667	0.40811	0.657187
	1.26041	0.201238	0.607209
	0.540065	0.285598	0.0735703
	0.520049	0.147141	0.474313
	0.480663	0.335231	1.06321
	0.205008	0.230649	0.818263
	0.420574	0.201238	0.26803
	1.02815	0.147141	0.44208
	0.733083	0.372478	0.690218
	0.36215	0.398936	0.26803
	0.849401	0.431621	0.0735703
	0.550974	0.342378	0.393324
	0.342378	0.398417	0.36215
	0.463698	0.484489	0.536913
	0.403044	0.551759	0.892256
	0.653731	0.527744	0.706216
	0.420574	0.220711	0.451472
	0.64235	0.285598	0.29191
	0.47081	0.356105	0.340924
	0.702309	0.342378	0.531941
	0.500936	0.44208	0.730233
	0.485716	0.425699	0.204758
	0.508074	0.201238	0.65002
	0.718033	0.425699	0.662893
	0.398417	0.406733	0.451472
	0.415253	0.465213	0.220711
	0.201238	0.154174	0.357665
	0.592834	0.361056	0.0735703
	0.676523	0.267979	0.475503
	0.42608	0.242385	0.255517
	0.695245	0.333782	0.533241
	0.433598	0.178253	0.870627
	0.895507	0.277995	0.548647
	0.631284	0.392779	0.446606
	0.399818	0.309454	0.582654
	0.555345	0.359996	0.542952
	0.255517	0.154174	0.26803
	0.715273	0.641931	0.484629
	0.555791	0.255517	0.704417
	0.46122	0.0735703	0.572887
	0.915444	0.285598	0.323568
	0.255517	0.345608	0.601909
	0.549824	0.503145	0.729179
	0.455198	0.154174	0.625678
	0.421288	0.273557	0.721366
	0.539924	0.500242	0.781889
	0.874985	0.229246	0.514489
	0.374291	0.726746	0.514457
	0.440568	0.304809	0.733534
	0.542543	0.534739	0.509298
	0.755398	0.345608	0.684354
	0.254855	0.5403	0.414933
	0.651653	0.366515	0.432084
	0.683832	0.420574	0.72724
	0.889668	0.326956	0.459612
	0.392601	0.573974	0.906117
	0.679037	0.490903	1.04113
	0.444636		0.498434
	0.665072		0.50202
	0.748563		0.444014
	0.654818		0.530523
	0.323004		0.455463
	0.554348		0.230649
	0.811807		0.689062
	0.687658		0.220711
	0.556826		0.260385
	0.36215		0.566678
	0.259181		0.38333
	0.0735703		0.520365
	0.510941		0.469625
	0.464383		0.209709
	0.391611		0.480663
	0.277995		0.566133
	0.659586		0.310909
	0.432661		0.892259
	0.415253		0.493504
	0.638293		0.28381
	0.877221		0.822245
	0.451318		0.309454
	0.725009		0.354242
	0.205008		0.399598
	0.520944		0.625939
	0.429482		0.309229
	0.366515		0.630689
	0.309229		0.803523
	0.452367		0.615022
	0.602038		0.672356
	0.671369		0.407327
	0.480663		0.452276
	0.398417		0.485653
	0.591189		0.44679
	0.331739		0.340924
			0.545365
			0.230649
			0.585657
			0.342378
			0.510651
			0.744662
			0.774103
Exp. 2	0.776635	0.289726	0.567342
	0.618832	0.456806	0.671122
	0.614231	0.258613	0.676961
	0.517691	0.688233	0.480663
	0.595601	0.394454	0.480663
	0.814528	0.29191	0.309454
	0.675625	0.147141	0.33523
	0.438594	0.323712	0.548135
	0.56539	0.209709	0.487555
	0.615485	0.28976	0.248247
	0.340924	0.36215	0.310492
	0.735651	0.147141	0.668062
	0.579593	0.451472	0.506331
	0.517538	0.205008	0.490697
	1.03643	0.484358	0.465374
	0.238014	0.398911	0.527711
	0.93983	0.209709	0.468107
	0.643896	0.147141	0.406183
	0.665256	0.460418	0.482172
	0.316145	0.201238	0.0735703
	0.588981	0.355187	0.645572
	0.511422	0.271505	0.340924
	0.615771	0.0735703	0.678218
	0.564766	0.33144	0.775931
	0.392779	0.305329	0.588259
	0.331739	0.391134	0.682585
	0.549494	0.425699	0.456208
	0.957216	0.255517	0.368325
	0.448569	0.285598	0.201238
	0.912455	0.220711	0.678227
	0.601973	0.201238	0.479809
	0.51453	0.357582	0.227496
	0.663051	0.810504	0.258613
	0.701825	0.40811	0.464717
	0.932329	0.303771	0.696017
	0.425699	0.340924	0.468227
	0.67025	0.40789	0.659634
	0.664747	0.285815	0.147141
	0.544172	0.201238	0.449581
	0.606292	0.154174	0.606002
	0.46686	0.178253	0.533515
	0.42694	0.374291	0.284221
	0.398417	0.220711	0.32423
	0.451472	0.326956	0.494411
	0.605978	1.31151	0.425699
	0.326956	0.516384	0.842491
	0.355523	0.345607	0.4369
	0.686645	0.302552	0.342378
	0.481437	0.342378	0.399404
	0.411003	0.344409	0.36215
	0.451472	0.480663	0.389799
	0.455463	0.40811	0.727027
	0.201238	0.36215	0.824308
	0.697237	0.478332	0.765785
	0.68594	0.402499	0.702375
	0.516384	0.147141	0.303771
	0.390414	0.331739	0.354908
	0.549649	0.147141	0.368508
	0.302552	0.341336	0.497753
	0.412609	0.323568	0.397754
	0.147141	0.42837	0.441652
	0.658916	0.345608	0.303771
	0.627247	0.201238	0.230649
	0.552052	0.340924	0.420574
	0.220711	0.333782	0.940362
	0.4832	0.230649	0.717712
	0.581908	0.36215	0.351797
	0.303858	0.399818	0.563207
	0.323568	0.355108	0.490179
	0.436805	0.477006	0.600399
	0.205008	0.367852	0.258613
	0.699701	0.340924	0.392197
	0.549494	0.430814	0.685097
	0.706709	0.259181	0.601194
	0.768445	0.564758	0.680247
	0.542339	0.462808	0.504344
	0.448789	0.147141	0.734651
	0.845788	0.288475	0.474251
	0.389799	0.147141	0.7652
	1.07335	0.622143	0.271505
	0.510519	0.0735703	0.618204
	0.692117	0.416416	0.518511
	0.363818	0.437563	0.600705
	0.800137	0.209709	0.561322
	0.350013	0.336235	0.355108
	0.638892	0.303771	0.34296
	0.411362	0.258613	0.779547
	0.679872	0.164508	0.511826
	0.627777	0.331739	0.498761
	0.42694	0.389799	0.816127
	0.447911	0.430814	0.552258
	0.538293	0.452414	0.445043
	0.356105	0.147141	0.585244
	0.567631	0.965226	0.722723
	0.477678	0.201238	0.480663
	0.419342	0.220711	0.340924
	0.480694	0.285598	0.417139
	0.634662	0.624488	0.479809
	0.259181	0.411003	0.767304
	0.627806	0.446209	0.73673
	0.672674	0.323568	0.536942
	0.288475	0.347402	0.651269
	0.606796	0.0735703	0.609108
	0.802598	0.392779	1.12379
	0.988555	0.220711	0.416416
	0.64949	0.418456	0.559009
	0.32423	0.611325	0.527744
	0.617203	0.398417	0.570568
	0.333782	0.683394	0.201238
	0.577301	0.416416	0.622698
	0.751133	0.258613	0.725891
	0.65824	0.331739	0.832114
	0.220711	0.458917	0.637217
	0.568496	0.780225	0.46122
	0.254855	0.154174	0.702979
	0.414271	0.498761	0.424257
	0.552069	0.472859	0.51453
	0.668453	0.411498	0.774633
	0.453973	0.502737	0.744511
	0.416995	0.409817	0.51453
	0.479567	0.421678	0.658026
	0.409415	0.476206	0.554205
	0.650523	0.471497	0.486325
	0.609233	0.375351	0.46795
	0.876546	0.258613	0.470555
	0.796853	0.204758	0.589911
	0.626048	0.323004	0.382553
	0.437322	0.255517	0.6661
	0.794918	0.662109	1.08022
	0.513573	0.154174	0.688451
	0.525892	0.783129	0.626327
	1.06706	0.260385	0.616735
	0.498761	0.382553	0.487555
	0.336235	0.640469	0.36215
	0.525892	0.532823	0.741072
	0.510411	0.0735703	0.771977
	0.90005	0.340924	0.331739
	0.85385	0.56541	0.577707
	0.777136	0.337142	1.12961
	1.20821	0.429913	1.11771
	0.584256	0.607718	0.79247
	0.575141	0.414444	0.738851
	0.342378	0.480742	0.36215
	0.303771	0.636273	0.147141
	0.323568	0.147141	0.623022
	1.09221	0.604202	0.828202
	0.437563	0.260676	0.68417
	0.534359	0.255517	0.4832
	0.380249	0.588354	0.568923
	0.478177	0.294281	0.753453
	0.805014	0.701583	0.344409
	0.559865	0.568775	0.569052
	0.597229	0.366763	0.455463
	0.340924	0.63524	0.892909
	0.59939	0.426755	0.796771
	0.459627	0.533994	0.510393
	0.147141	0.402761	0.772177
	0.560164	0.0735703	0.478322
	0.477892	1.24588	0.154174
	0.563029	0.242385	0.337142
	0.509387	0.390975	0.547388
	0.416416	0.28976	0.742286
	0.393929	0.416177	0.480639
	0.36215	0.442477	0.667184
	0.520603	0.345607	0.323004
	0.0735703	0.420574	0.570559
	0.420574	0.494492	0.756268
	0.154174	0.416177	0.36215
	0.760733	0.511826	0.753997
	0.504753	0.683154	0.316145
	0.724981	0.254855	0.534737
	0.147141	0.641764	0.786691
	0.756509	0.493504	0.546246
	0.55199	0.323568	1.01187
	0.636218	0.747723	0.340924
	0.528948	0.574037	0.433806
	0.385433	0.205008	0.630154
	0.230649	0.505344	0.484454
	0.918368	0.351578	0.657469
	0.714904	0.220711	0.356105
	0.420574	0.26803	0.510411
	0.754834	0.0735703	0.713993
	0.59442	0.491518	0.517512
	0.51607	0.452953	0.303858
	0.739416	0.340924	0.366515
	0.387246	0.289726	0.650158
	0.355108	0.340924	0.725312
	0.407958	0.348278	0.608894
	0.230649	0.82729	0.527954
	0.491274	0.310008	0.500229
	0.147141	0.300336	0.64342
	0.544021	0.204758	0.40811
	0.86492	0.220711	0.510364
	0.912777	0.432661	0.376724
	0.493504	0.728418	0.258613
	1.3723	0.639044	0.531356
	0.493504	0.277995	0.425699
	0.638982	0.477006	0.71363
	0.771482	0.393909	0.595145
	0.697601	0.204758	0.36215
	1.04083	0.337142	0.624564
	0.372478	0.561214	0.230649
	0.432311	0.228637	0.60069
	0.481335	0.0735703	0.42608
	0.528624	1.03446	0.569222
	0.666108	0.448569	1.08437
	0.479881	0.347402	0.609277
	0.277995	0.230649	0.780976
	0.470948	0.0735703	0.389799
	0.339104	0.557702	0.651165
	0.420574	0.201238	0.345608
	0.204758	0.147141	0.413552
	0.591896	0.326956	0.47233
	0.59662	0.0735703	0.371488
	0.562867	0.285815	0.754388
	0.398417	0.901614	0.548265
	0.574475	0.277995	0.447543
	0.977814	0.625839
	0.610142	0.463726
	0.836782	0.230649
	0.419956	0.26803
	0.641373	0.340924
	0.411049	0.255517
	0.670784	0.422959
	0.62932	0.518696
	0.407958	0.147141
	0.472859	0.451472
	0.60541	0.461915
		0.429913
		0.589419
		0.402045
		0.258613
		0.205008
		0.147141
		0.289401
		0.285815
		0.560366
		0.255517
		1.01727
		0.470191
		0.33285
		0.324827
		0.277995
		0.147141
		0.894641
		0.0735703
		0.441175
		0.424768
		0.147141
		0.389799
		0.34431
		0.45842
		0.337331
		0.228637
		0.285598
		0.354242
		0.458569
		0.309229
		0.305329

## Sheet: Fig. 3d
Fig. 2f
	Size of isolation membrane opening (a.u.)
	PATG24	PATG14	PDDI2			PATG14	PDDI2
Exp. 1	0.340924	0.255517	0.248247		P ( vs PATG24)	1.366e-12	< 1×10-15
	0.45326	0.600993	0.0735703		P ( vs PATG14)		0.00497188
	0.545338	0.340924	0.436618
	0.518118	0.154174	0.438594
	0.679836	0.598405	0.533171
	0.147141	0.474766	0.477678
	0.904964	0.477678	0.254855
	0.277995	1.04173	0.36215
	0.365301	0.511663	0.554861
	0.258613	0.480663	0.604715
	0.524199	0.147141	0.973446
	0.528912	0.485205	0.147141
	0.582788	0.285598	0.201238
	0.366515	1.25988	0.147141
	0.337142	0.147141	0.0735703
	0.62952	0.658178	0.612263
	0.832648	0.483045	0.154174
	0.569063	0.497866	0.378463
	0.657884	0.538328	0.240281
	1.19128	0.454146	0.259181
	0.535873	0.515734	0.0735703
	0.5579	0.810302	0.147141
	0.933345	0.205008	0.406551
	0.45842	0.154174	0.285598
	1.12755	0.411466	0.337689
	0.692959	0.551948	0.147141
	0.472743	0.422728	0.277995
	0.615485	0.610977	0.337142
	0.335231	0.393324	1.01498
	0.846135	0.502469	0.542011
	0.458177	0.411049	0.28976
	0.762629	0.503145	0.545338
	0.415253	0.36215	0.285598
	1.18964	0.473795	0.164508
	0.543335	0.302552	0.309454
	0.573686	0.517061	0.627741
	0.987541	0.259181	0.437321
	0.393929	0.56557	0.147141
	0.320207	0.787237	0.270814
	0.548416	0.613297	0.447511
	0.309454	0.220711	0.506228
	0.451472	0.432948	0.205008
	0.302552	0.418293	0.340924
	0.398332	0.309454	0.44495
	0.340924	0.531994	0.43266
	0.371051	0.475619	0.854703
	0.323329	0.411498	0.455463
	0.823398	0.48111	0.354242
	0.715902	0.567331	0.392601
	0.595499	0.425699	0.562867
	0.610809	0.437563	0.450309
	0.230649	0.0735703	0.220711
	0.500031	0.371051	0.245934
	0.348731	0.538116	0.147141
	0.277995	0.798661	0.450745
	0.732479	0.430814	0.790376
	0.643071	0.425699	0.535873
	0.527831	0.264018	0.147141
	0.35105	0.0735703	0.258613
	0.433183	0.743363	0.380569
	0.511928	0.537269	0.147141
	0.356105	0.469456	0.205008
	0.72676	0.449205	0.480639
	0.421288	0.644142	0.425699
	0.599057	0.40811	0.285598
	0.610839	0.42694	0.277995
	0.285815	0.519825	0.147141
	0.409572	0.473795	0.230649
	0.415697	0.616942	0.285598
	0.453563	0.366515	0.337142
	0.26803	0.407958	0.220711
	0.412724	0.592991	0.154174
	0.723083	0.320207	0.277615
	0.651213	0.422838	0.220711
	0.857777	0.393929	0.220711
	0.344409	0.494914	0.535873
	0.885558	0.451472	0.479809
	0.0735703	0.416177	0.337142
	0.690075	0.493504	0.333782
	0.432945	0.671845	0.393929
	0.147141	0.376506	0.277995
	0.285598	0.220711	0.220711
	0.415418	0.378463	0.294281
	0.285598	0.583987	0.438926
	0.564511	0.201238	0.773945
	0.997812	0.432623	0.351797
	0.648833	0.493067	0.416177
	0.340924	0.415253	0.41349
	0.393324	0.4832	0.309454
	0.791656	0.480663	0.532301
	1.09174	0.0735703	0.399021
	0.524199	0.398417	0.220711
	0.889569	0.419951	0.285598
	0.205008	0.40811	0.524755
	0.470948	0.461536	0.470555
	0.631756	0.452276	0.326773
	0.468227	0.416177	0.541869
	0.490261	0.326956	0.541132
	0.154174	0.340924	0.425699
	0.712277	0.285598	0.288436
	0.242385	0.178253	0.429913
	0.44208	0.356105	0.356105
	0.916115	0.712173	0.421288
	0.516856	0.458449	0.302552
	0.254855	0.366515	0.416177
	0.40811	0.220711	0.285598
	0.685376	0.458187	0.665925
	0.398417	0.593626	0.540065
	0.543687	0.201238	0.395891
	0.635658	0.147141	0.303771
	0.479788	0.271505	0.285815
	0.294281	0.603183	0.470796
	0.572797	0.277995	0.520597
	0.392779	0.458679	0.201238
	0.48351	0.309454	0.0735703
	0.509588	0.340924	0.619495
	0.650593	0.147141	0.303771
	0.511715	0.323712	0.806062
	0.489237	0.393929	0.255517
	0.571186	0.277529	0.277995
	0.771484	0.416078	0.437321
	0.398417	0.345608	0.420574
	0.585332	0.285598	0.36215
	0.688816	0.476346	0.310958
	0.541998	0.470436	0.154174
	0.344409	0.567135	0.29191
	0.598534	0.230649	0.281284
	0.726354	0.205008	0.303429
	0.544856	0.998466	0.169236
	0.474422	0.376147	0.497866
	0.511826	0.430814	0.461706
	0.633723	0.458713	0.29191
	0.484564	0.220711	0.451691
	0.323568	0.230649	0.552574
	0.792433	0.67509	0.294281
	0.220711	0.635475	0.451472
	0.376506	0.323004	0.201238
	0.996842	0.340924	0.205008
	0.918203	0.425699	0.869544
	0.0735703	0.201238	0.525852
	0.147141	0.458187	0.448569
	0.790944	0.49776	0.437563
	0.147141	0.421288	0.230649
	0.556948	0.570767	0.147141
	0.860168	0.492513	0.510224
	0.796378	0.416177	0.483514
	0.563907	0.201238	0.26803
	0.654097	0.255517	0.425699
	0.33523	0.205008	0.36215
	0.220711	0.154174	0.331739
	0.748798	0.230649	0.310008
	0.36215	0.546358	0.867101
	0.701789	0.399138	0.0735703
	0.60596	0.345608	0.302552
	0.762197	0.380569	0.399021
	0.342378	0.392419	0.36215
	0.640444	0.220711	0.54852
	0.709847	0.465803	0.323568
	0.485205	0.230649	0.0735703
	0.430814	0.477145	0.450745
	0.285815	0.230649	0.416177
	0.392176	0.255517	0.479567
	0.478166	0.354242	0.258613
	0.511941	0.147141	0.543738
	0.386873	0.484358	0.372478
	0.605899	0.323712	0.744593
	0.551684	0.478322	0.204758
	0.465803	0.0735703	0.340924
	0.625329	0.414543	0.316145
	0.258613	0.360844	0.415253
	0.331739	0.51023	0.147141
	0.569155	0.602164	0.420574
	0.288436	0.547479	0.345608
	0.750122	0.450347	0.402194
	0.775605	0.535772	0.462572
	0.420574	0.201238	0.285598
	0.540743	0.220711	1.02112
	0.220711	0.376147	0.420574
	0.420574	0.458569	0.302552
	0.464264	0.425699	0.285598
	0.620434	0.258613	0.309454
	0.617867	0.335231	0.392197
	0.7725	0.411003	0.230649
	0.449482	0.448569	0.583812
	1.12139	0.502591	0.451472
	0.760412	0.6402	0.612619
	0.692476	0.641536	0.355187
	0.572874	0.331739	0.437321
	0.425699	0.258613	0.204758
	0.411003	0.680928	0.417282
	0.519462	0.33523	0.220711
	0.536465	0.284221	0.29191
	0.60425	0.542294	0.8379
	0.320207	0.720518	0.366515
	0.402499	0.634187	0.0735703
	0.516856	0.392779	0.285815
	0.348731	0.345607	0.147141
	0.808783	0.305329	0.294281
	0.513771	0.451472	0.592093
	0.632054	0.482616	0.230649
	0.470555	0.285815	0.333782
	0.642988	0.310958
	0.481643	0.416177
	0.513176
	0.302738
	1.13085
	0.737262
	0.6791
	0.462572
	0.349872
	0.178253
	0.520024
	0.147141
	0.345608
	0.391121
	0.265769
	0.248247
	1.31798
	0.499638
	0.42694
	0.525369
	0.511303
	0.326956
	0.392176
	0.414933
	0.496344
	0.344409
	0.471731
	0.936228
	0.411003
	0.668625
	0.757953
	0.402499
	0.86411
	0.411003
	0.490876
	0.316145
	0.921694
	0.435818
	0.425698
	0.454146
	0.601727
	0.323568
	0.411003
	1.06549
	0.201238
	0.481273
	0.345608
	0.255517
	0.909165
	0.344409
	0.72175
	0.731177
	0.285598
	0.480663
	0.582254
	0.483108
	0.455211
	0.723088
	0.540792
	0.476492
	0.433807
	0.36215
	0.847915
	0.713875
	0.54538
	0.331739
	0.92942
	0.402499
	0.695448
	0.248247
	1.0564
	0.337331
	0.811208
	0.418293
	0.392779
	0.432318
	0.524067
	0.545242
	0.600873
	1.12443
	0.853636
	0.611048
	0.371051
	0.654442
	0.840189
	0.357665
	0.458713
	0.636739
	0.884493
	0.600973
	0.29191
	0.277995
	1.01933
	0.406551
	0.941451
	0.462572
	0.4863
	0.963147
	0.204758
	0.59401
	0.843468
	0.341501
	0.48111
	1.03082
	0.817997
	0.642405
	0.736292
	0.420574
	0.52547
	0.600122
	0.601645
	0.337142
	0.425699
	0.147141
	0.642667
	0.61932
	0.204758
	0.442757
Exp. 2	0.323568	0.450745	0.288475
	0.751784	0.230649	0.997841
	0.850302	0.306357	0.281284
	0.659095	0.759053	0.741174
	0.303771	0.519462	0.613843
	0.702467	0.220711	0.612901
	0.764449	0.389799	0.557069
	0.74413	0.757799	0.590159
	0.501879	0.393929	0.309229
	0.719513	0.429594	0.36215
	0.804536	1.12959	0.285815
	0.588368	0.511826	0.220711
	0.668715	0.32208	0.333782
	0.780092	0.399021	0.355108
	0.550023	0.55419	0.492543
	0.36215	0.285815	0.258613
	0.220711	0.803414	0.366065
	0.544172	0.398417	0.511515
	1.50713	0.451472	0.344409
	0.503671	0.462572	0.230649
	0.565368	0.419599	0.713601
	0.709151	0.563907	0.323568
	0.711293	0.277995	0.473194
	0.331739	0.323568	0.349268
	0.898409	0.615835	0.147141
	0.409415	0.484358	0.147141
	0.515918	0.422838	0.36215
	0.521257	0.542692	0.33523
	0.310008	0.353297	0.323568
	0.555889	0.154174	0.323568
	0.147141	0.477892	0.540743
	0.201238	0.40811	0.393929
	1.00016	0.416416	0.392779
	0.635932	0.331739	0.777663
	0.622987	0.549494	0.0735703
	0.154174	0.481335	0.294281
	0.355108	0.386873	0.550693
	0.340924	0.458917	0.432011
	0.536473	0.0735703	0.900112
	0.574037	0.204758	0.201238
	0.765258	0.713623	0.735259
	0.40811	0.458841	0.204758
	0.940574	0.0735703	0.288475
	0.576227	0.618701	0.254855
	0.800255	0.560824	0.55094
	0.373802	0.555889	0.355108
	0.201238	0.516135	0.340924
	0.512727	0.36215	0.201238
	0.416416	0.580773	0.220711
	0.611228	0.480663	0.220711
	0.919993	0.546632	0.201238
	0.577722	0.277995	0.50065
	0.248247	0.42608	0.254855
	0.375351	0.582391	0.347402
	0.303771	0.551948	0.570836
	0.396667	0.421288	0.473194
	0.587716	0.399021	0.399021
	0.154174	0.285598	0.220711
	0.504753	1.02075	0.551948
	0.285598	0.0735703	0.562867
	0.519021	0.437321	0.0735703
	0.398417	0.285598	0.535873
	0.393929	0.326956	0.676565
	0.302552	1.14819	0.393076
	0.531218	0.147141	0.448156
	0.808194	0.590671	0.230649
	0.488192	0.276601	0.201238
	0.882977	0.375351	0.258613
	0.484358	0.364271	0.220711
	0.42694	0.398417	0.305329
	0.147141	0.337142	0.375351
	0.916699	0.529564	0.474055
	0.656398	0.568055	0.505349
	0.201238	0.542417	0.443241
	1.04207	0.341354	0.36215
	1.09214	0.337142	0.546632
	0.711265	0.474457	0.451472
	0.460852	0.285598	0.433807
	0.40811	0.516384	0.550418
	0.869891	0.5733	0.527744
	0.514386	0.393929	0.357582
	0.258613	0.230649	0.51607
	0.147141	0.36215	0.147141
	0.323568	0.884776	0.204758
	0.970942	0.411498	0.154174
	0.540958	0.393929	0.302552
	0.740431	0.316145	0.459612
	0.514679	0.292255	0.340924
	0.255517	0.230649	0.508956
	0.446566	0.592818	0.201238
	0.0735703	0.812224	0.220711
	0.51453	0.44085	0.342378
	1.12176	0.0735703	0.386873
	0.40811	0.147141	0.571596
	0.57078	0.476346	0.154174
	0.255517	0.258613	0.398417
	0.764966	0.752482	0.333782
	0.538079	0.606191	0.356105
	0.448156	0.396667	0.770872
	0.490455	0.586251	0.363818
	0.639669	0.527744	0.599166
	0.647841	0.297525	0.560349
	0.599788	0.303771	0.393929
	0.499712	0.309454	0.421622
	0.653094	0.51453	0.501123
	0.474937	0.817039	0.36215
	0.717616	0.521601	0.340924
	0.424768	0.476745	0.220711
	0.46815	0.345607	0.610781
	0.677375	0.566561	0.530575
	0.396414	0.512335	0.448569
	0.480663	0.60088	0.372478
	0.403977	0.677779	0.463247
	0.0735703	0.345608	0.392779
	0.516384	0.592834	0.285598
	0.711683	0.511826	0.558082
	0.727922	0.404817	0.698442
	0.398417	0.425699	1.00982
	0.345608	0.154174	0.405061
	0.584817	1.13753	0.284221
	0.710318	0.489687	0.147141
	0.154174	0.4381	0.230649
	0.634681	0.201238	0.533783
	0.757297	0.380569	0.0735703
	1.18334	0.510049	0.451804
	0.858315	0.310008	0.345608
	0.255517	0.209709	0.430814
	0.605318	0.547446	0.164508
	0.366515	0.435285	0.527744
	0.768674	0.425699	0.475523
	0.451804	0.303771	0.389784
	0.545465	0.779154	0.447911
	0.201238	0.42694	0.39799
	0.735908	0.607474	0.453119
	0.399021	0.663228	0.220711
	0.445149	0.259181	0.62253
	0.720629	0.677594	0.668126
	0.649708	0.543255	0.327511
	0.147141	0.631841	0.260385
	0.455463	0.309454	0.227496
	0.323712	0.392779	0.337142
	0.745055	0.516941	0.409415
	0.544178	0.484358	0.529403
	0.687676	0.701511	0.679444
	0.742208	0.539466	0.583746
	0.513715	0.428765	0.375351
	0.501419	0.508292	0.392004
	0.375351	1.01556	0.36215
	0.59432	0.619562	0.300272
	0.428275	0.470191	0.854559
	0.425698	0.230649	0.532961
	0.559179	0.493504	0.470974
	0.154174	0.204758	0.309454
	0.611115	0.5402	0.227496
	0.854802	0.57794	0.511826
	0.292646	0.310008	0.147141
	0.521527	0.440713	0.285598
	0.539466	0.601035	0.345608
	0.6137	0.401257	0.337142
	0.483514	0.338012	0.284221
	0.529168	0.372478	0.424257
	0.303771	0.648964	0.303771
	0.615485	0.482117	0.392779
	0.350013	0.884247	0.433692
	0.752278	0.485648	0.154174
	0.520365	0.593042	0.551948
	0.455463	0.584409	0.350013
	0.340924	0.345608	0.512335
	0.640028	0.456272	0.147141
	0.40811	0.392003	0.381769
	0.258613	0.533241	0.439223
	0.28976	0.0735703	0.51812
	0.514213	0.302552	0.541987
	0.53378	0.455463	0.461616
	0.423381	0.36215	0.392303
	0.741135	0.551373	0.549702
	0.918069	0.495066	0.594966
	0.462572	0.399021	0.303771
	0.608465	0.227496	0.483245
	0.589614	0.389799	0.649461
	0.752881	0.474881	0.220711
	0.393929	0.470191	0.248247
	0.411003	0.337142	0.480897
	0.493827	0.36215	0.154174
	0.341354	0.480663	0.689136
	0.248247	0.496412	0.553106
	0.499436	0.485095	0.230649
	0.220711	0.567677	0.552136
	0.476628	0.389799	0.443559
	0.907345	0.382859	0.511826
	0.392003	0.451472	0.285598
	0.647737	0.209463	0.288475
	0.788369	0.281284	0.455463
	0.333782	0.457993	0.386022
	0.45761	0.502591	0.294281
	0.489497	0.147141	0.42694
	0.930079	0.831767	1.5476
	0.354242	0.147141	0.529701
	0.555545	0.341354	0.83046
	0.665952	0.333782	0.49776
	0.819657	0.147141	0.701239
	0.437563	0.323568	0.347402
	0.509776	0.429482	0.484489
	0.618839	0.414543	0.393929
	0.603822	0.51453	0.230649
	0.664109	0.386873	0.201238
	0.699777	0.416177	0.147141
	0.270814	0.29191	0.147141
	0.416416	0.640888	0.449535
	0.581963	0.680396	0.395891
	0.638943	0.4832	0.178253
	0.447543	0.62492	0.154174
	0.416416	0.425699	0.230649
	0.81806	0.230649	0.344409
	0.516157	0.309454	0.285598
	0.573198	0.292255	0.590113
	0.60326	0.335231	0.562867
	0.568055	0.205008	0.525375
	1.19654	0.456208	0.369935
	0.285598	0.40811	0.147141
	0.540792	0.230649	0.440396
	0.712051	0.230649	0.345608
	0.382553	0.794723	0.649107
	0.201238	0.480136	0.854021
	0.485805	0.454735	0.391611
	0.985313	0.333782	0.147141
	0.664269	0.40811	0.611731
	0.560347	0.455463	0.533021
	0.492892	0.748907	0.441971
	0.305329	0.464697	0.255517
	0.350433	0.61179	0.892655
	0.562798	0.503145	1.01256
	0.633944	0.373658	0.737846
	0.451472	0.0735703	0.670547
	1.03353	0.558145	0.68686
	0.411003	0.583568	1.78036
	0.771363	0.541081	0.784928
	0.385433	0.476575	0.717209
	0.425698	0.577955	1.47512
	0.430814	0.458187	0.323568
	0.517927	0.425699	0.248247
	0.258613	0.611728	0.493525
	0.670395	0.331739	0.597174
	0.682722	0.254855	0.495458
	0.629176	0.680637	0.660347
	0.531218	0.419951	0.855956
	0.331739	0.495269	0.398417
	0.359655	0.437321	0.9106
	0.529424	0.684171	0.420574
	0.540579	0.364271	0.591142
	0.458311	0.654889	0.350013
	0.589666	0.465179	0.350433
	0.490697	0.357665	0.382274
	0.651859	0.568537	0.858268
	0.205008	0.58847	0.696994
	0.6576	0.625278	0.377472
	0.504753	0.516199	0.326956
	0.503706	0.504753	0.273701
	0.542011	0.392419	0.86211
	0.323004	0.452276	0.340924
	0.568055	0.653266	0.669894
	0.619317	0.534279	1.03166
	0.40811	0.421288	0.389799
	0.905415	0.316145	0.683277
	0.479881	0.315648	0.788896
	0.411498	0.492032	0.271505
	0.681642	0.259181	2.0905
	0.594105	0.398417	0.943225
	0.663745	0.364271	0.442098
	0.760607	0.333782	1.15258
	0.566248	0.201238	0.566477
	0.561677	0.340924	0.560349
	0.46122	0.462572	1.15935
	0.345608	0.687396	0.554231
	0.373894	0.281284	0.656524
	0.849379	0.412456	0.597206
	0.842834	0.277995	0.616858
	0.204758	0.535274	1.0875
	0.491799	0.749593	0.51607
	0.569399	0.420574	0.0735703
	0.515621	0.836555
	0.632668	0.340924
		0.302552
		0.660369
		0.475619
		0.5946
		0.602374
		0.147141
		0.498761
		0.421288
		0.623898
		0.302552
		0.517821
		0.549416
		0.147141
		0.411647
		0.821302
		0.422728
		0.383186
		0.50575
		0.437321
		0.733835
		0.48111
		0.258613
		0.230649
		0.732419
		0.557478
		0.440228
		0.420574
		0.455697
		0.803195
		0.411003
		0.255517
		0.597498
		0.577097
		0.677195
		0.381632
		0.519825
		0.48111
		0.421622
		0.323568
		0.544651
		0.607026
		0.996737
		0.783124
		0.399404
		0.450745
		0.437563
		0.564139
		0.260006
		1.38521
		0.510411
		0.534963
		0.4368
		0.892001
		0.424218
		0.448569
		0.294281
		0.345608
		0.385433
		0.51453
		0.36215
		0.40811
		0.333782
		0.345608
		0.319454
		0.309454
		0.570466
		1.03095
		0.519751
		0.260385
		0.40811
		0.408755
		0.484997
		1.06999
		0.26803
		0.0735703
		0.420574

## Sheet: Fig. 4
Fig. 3a
	Size of isolation membrane (a.u.)
	WT	atg2D	atg24D	atg20D	snx41D	atg20D snx41D			atg2D	atg24D	atg20D	snx41D	atg20D snx41D
Exp. 1	1.194	0.6565	0.795	1.11	1.816	0.6565		P ( vs WT)	< 1×10-15	1.0253e-11	< 1×10-15	0.164355	4.04779e-10
	1.981	0.6565	1.083	0.749	1.509	0.695
	1.4515	0.695	0.741	0.7025	0.822	0.6835
	0.9635	0.6105	0.6295	0.6375	1.0555	1.3975
	1.083	0.806	1.194	0.814	0.76	1.321
	1.7315	0.9715	0.6755	1.3515	0.887	0.749
	1.7585	0.795	0.768	1.083	1.2865	2.6185
	2.062	0.749	1.3405	0.6565	1.582	1.3595
	1.213	0.6185	0.5915	1.49	1.175	0.9175
	1.509	0.787	0.787	0.6375	1.3595	0.749
	1.463	1.4515	0.7025	0.6105	1.889	1.21
	2.722	0.6375	0.9445	1.0555	1.0095	1.7585
	2	1.083	0.887	0.722	2	0.822
	1.4435	0.879	0.906	0.6185	1.701	0.795
	1.137	1.582	0.9255	0.768	1.3245	1.3325
	1.463	0.6565	1.9845	0.9445	1.482	0.787
	0.852	0.6755	1.3135	1.4975	0.852	0.722
	1.8235	0.825	0.814	0.9255	1.0905	1.2595
	1.148	1.148	0.9715	0.795	1.24	0.6835
	0.906	0.6485	0.776	0.6375	1.3355	0.741
	1.655	0.741	0.906	0.6375	1.528	1.916
	0.6755	0.722	0.833	0.8985	2.515	1.3515
	0.6835	0.6295	0.9905	0.6105	1.3325	2.2115
	1.194	0.7295	0.795	0.6565	1.4245	1.175
	2.054	0.695	1.528	1.3705	1.3325	1.4055
	2.3115	0.879	1.3865	0.8985	1.3325	1.137
	1.129	0.6185	0.841	0.553	2.054	0.9525
	1.0635	0.6755	2.8605	0.6565	0.722	0.695
	0.6755	0.749	0.9525	1.0525	1.7205	0.841
	0.906	0.6485	1.194	1.563	1.8315	0.9715
	1.0365	0.6295	1.0095	0.5915	0.806	1.862
	1.927	0.6105	1.0365	0.776	2.757	0.879
	1.601	0.86	0.5645	0.9445	2.304	0.6755
	1.463	0.5725	0.6835	1.0365	0.8985	1.49
	2	0.787	0.787	0.722	1.102	1.0365
	0.9445	0.9525	0.7295	0.6835	1.6935	0.9175
	0.795	0.7295	0.7295	0.887	1.3815	0.9905
	1.2975	0.814	1.3975	1.0285	1.674	0.722
	1.8045	0.795	1.3895	0.741	1.129	0.9525
	1.566	1.0635	1.102	0.6565	0.787	0.906
	1.4975	0.722	0.6835	0.5915	1.24	1.0635
	1.2865	0.741	1.148	1.509	1.8505	0.6565
	1.593	0.879	0.6485	0.6295	2.1275	0.6105
	1.528	0.9335	0.9905	0.868	0.9255	0.86
	0.7025	0.5915	1.0555	1.11	1.528	1.0445
	0.7105	0.879	0.814	0.76	0.9905	0.879
	1.183	0.6295	0.9255	0.5835	1.49	0.6295
	0.722	0.695	0.768	0.879	0.76	0.722
	1.221	0.6755	0.887	1.0095	0.9525	0.695
	0.9335	0.9905	1.121	0.6835	0.6755	0.722
	2.062	1.194	0.741	1.0635	1.2865	0.6375
	2.657	0.9985	0.9905	0.5915	1.3515	1.0285
	2	0.806	0.7025	0.5915	1.4245	0.776
	2.5645	0.879	0.7025	0.822	1.647	1.194
	1.3245	0.887	0.906	0.776	0.814	0.76
	2.9715	0.9335	1.213	0.6105	1.7665	0.6755
	1.49	0.9525	0.749	0.5915	1.6665	0.5725
	0.741	0.822	0.5915	0.868	1.962	1.075
	0.787	0.9335	0.714	1.3135	1.9	1.8045
	0.6295	0.6375	1.183	0.6375	2.369	0.86
	1.528	0.6565	0.6295	0.7025	1.075	0.9525
	1.6665	0.6835	1.3975	0.776	1.962	0.722
	1.5245	1.129	1.159	1.102	1.148	0.714
	0.852	0.6835	1.843	0.9255	2.0655	1.083
	1.916	0.5455	0.795	0.868	1.2865	1.1175
	1.148	0.6755	0.768	0.5725	0.879	0.722
	1.574	0.76	0.6105	1.7965	1.528	1.0095
	1.4165	0.9365	0.7295	0.741	1.935	0.887
	1.908	0.6565	0.6645	0.6295	1.7395	0.7105
	0.749	0.7295	0.8985	0.833	0.879	1.509
	1.4435	0.7105	1.213	0.9635	0.768	0.9525
	0.906	0.86	0.86	1.0635	1.7395	1.0905
	0.9445	0.6645	1.2865	1.213	0.787	1.137
	0.814	0.6105	0.9335	0.9525	0.5915	1.4705
	1.3135	0.86	0.795	0.6565	0.795	0.86
	1.3515	0.879	0.8985	0.86	0.9525	1.0555
	1.49	0.879	1.094	0.6565	0.6295	0.5725
	0.879	1.129	0.806	1.4055	1.482	0.722
	1.981	0.6835	0.9715	1.0095	1.3975	1.0175
	0.879	0.795	0.9635	0.776	0.833	2.081
	1.3515	0.8715	1.167	0.6755	1.4165	1.436
	1.0095	0.6835	0.757	1.0635	0.6295	1.0905
	1.593	1.267	0.695	0.5725	1.517	0.841
	0.6565	0.741	0.9525	1.0555	1.501	1.0175
	0.6185	1.0175	0.6215	0.9985	1.593	1.11
	1.593	1.536	0.833	0.5915	1.7775	0.887
	0.6835	0.879	1.2975	0.9175		0.6295
	1.186	0.9335	0.6375	0.6025		1.3595
		0.7025	0.6645	1.0905		1.4055
		0.814	1.7395	0.776		1.129
		0.6105	0.5455	0.7375		1.3785
		1.482	0.5645	0.5725		1.202
		0.814	0.6485	0.741		1.0175
		0.722	1.213	0.6105		1.3405
		0.887	1.0635	0.879		0.9905
		0.9445	0.749	0.6755		0.6565
		1.0095	0.6295	0.9175		0.879
		0.806	1.0285	0.6295		2.2195
		0.6295	1.3405	0.879		0.6105
			0.9445	0.714		1.0635
			1.156	0.668		0.86
			1.4055	0.833		0.768
			1.3865	0.6105		0.787
			0.9335	0.887		0.8985
			1.6395	0.6565		0.6375
			0.6375	1.0365		0.7105
			0.6755	0.5835		0.6755
			0.86	1.0635		0.9905
			1.2865	0.6105		1.908
			0.5835	0.5645		0.814
			0.814	0.749		0.787
			1.409			0.795
			0.906			0.6755
			1.221			2.081
			1.2595			1.148
			1.083			0.6485
			1.0365			0.6565
			0.787			0.6105
			1.194			0.86
			0.6105			0.7025
			0.795			1.0175
			0.879			0.7025
			1.4245			0.768
			0.5645			0.5455
			0.6105			1.0255
			1.156			0.741
			0.6565			0.6105
			0.6565			1.11
			0.6025			2.1465
			0.768			1.943
			0.806			0.9985
			0.914			0.9905
			0.6755			0.6375
			0.9715			0.852
			0.5915
			0.768
Exp. 2	1.17496	0.55324	0.74884	0.67573	0.833137	1.79667
	0.721834	0.80613	1.05574	0.656634	1.9238	0.787034
	0.906247	0.591434	0.67573	0.702737	1.50887	0.694827
	1.09066	0.898337	0.87924	0.794944	1.04456	0.860144
	1.8204	0.833137	0.982634	1.17496	1.27835	0.572337
	0.80613	0.94444	0.998454	0.787034	1.44367	0.925344
	1.17496	0.68364	0.61844	0.963537	1.83159	0.898337
	2.67591	1.29417	0.95235	0.61844	1.15586	0.73302
	1.12094	0.81404	0.702737	0.787034	1.25925	0.87924
	0.710647	0.648724	0.702737	0.591434	0.971447	1.18287
	0.794944	0.564427	0.79822	0.87924	1.90798	0.721834
	0.656634	0.648724	1.26716	0.767937	1.59316	0.833137
	1.33236	0.637537	0.68364	1.25925	1.44367	0.637537
	1.00964	0.656634	0.702737	0.767937	1.47067	0.767937
	0.794944	0.694827	0.721834	0.906247	2.2498	0.694827
	0.868054	0.95235	1.01755	0.860144	1.10976	0.721834
	1.19405	0.67573	1.02546	0.906247	1.08275	0.67573
	1.10976	0.637537	0.841047	0.637537	2.07329	0.702737
	0.68364	0.82195	0.61053	0.74093	1.33236	0.841047
	1.42457	0.564427	1.04456	1.39756	1.15914	1.14004
	1.44367	0.637537	0.656634	0.74884	1.75057	0.760027
	0.656634	1.04456	1.03665	2.21951	2.08448	0.95235
	2.2959	0.694827	0.898337	0.971447	0.73302	1.03665
	0.775847	0.833137	1.73938	0.67573	1.35146	1.12094
	0.898337	0.775847	1.48977	0.860144	0.979357	0.925344
	0.990544	0.841047	0.656634	1.02083	0.74884	0.95235
	1.20196	0.637537	1.12885	0.979357	0.81404	0.898337
	0.94444	0.794944	0.87924	0.637537	1.78549	1.66627
	1.48186	0.87924	0.787034	0.67573	1.69328	0.94444
	1.18614	0.702737	1.31327	1.12885	0.971447	0.794944
	0.721834	0.74093	0.721834	0.656634	1.46276	0.906247
	1.97318	0.998454	0.794944	0.74884	1.46276	0.61053
	1.07484	0.68364	0.721834	0.583524	1.01755	2.1846
	1.43576	1.02546	0.767937	0.833137	0.87924	0.841047
	0.87924	0.67573	0.848957	0.637537	1.95408	0.925344
	0.591434	0.906247	1.21315	0.648724	1.08275	0.852234
	0.94444	0.963537	0.841047	0.81404	2.1194	1.04456
	1.48186	0.68364	0.787034	0.721834	1.24016	0.68364
	1.09066	1.50887	0.721834	0.67573	2.32291	1.69328
	0.61053	0.787034	0.74884	0.767937	2.67591	0.67573
	1.03665	0.74093	0.868054	0.794944	1.64718	0.74093
	2.25771	1.02874	0.702737	1.62808	1.14795	0.61844
	0.729744	0.906247	0.933254	1.41666	2.26889	0.917434
	2.79513	0.852234	0.95235	0.637537	1.65836	0.925344
	0.68364	0.694827	1.16705	0.906247	0.906247	1.00964
	1.08275	0.74884	0.88715	0.787034	0.694827	1.15586
	0.583524	0.74884	0.787034	0.637537	1.31327	0.833137
	0.925344	0.852234	0.81404	0.702737	1.80458	0.914157
	0.721834	0.67573	0.564427	0.637537	1.88888	1.45158
	1.66627	0.702737	0.775847	0.80613	1.55497	0.794944
	0.629627	0.61053	1.21315	0.656634	0.963537	0.898337
	1.52796	1.09066	0.833137	0.656634	1.17496	0.74884
	1.42457	1.09066	0.925344	0.702737	1.84278	1.09066
	2.02719	0.852234	1.14795	1.86187	1.07484	0.94444
	0.637537	0.702737	0.656634	1.47858	0.629627	1.31327
	0.61053	0.80613	1.15586	0.68364	2.2307	0.67573
	1.03665	0.868054	1.31654	0.713924	1.28626	0.572337
	0.833137	0.960261	0.721834	0.794944	1.88888	0.74093
	1.69328	0.794944	0.80613	0.787034	1.50887	0.87924
	1.54378	0.74093	0.794944	0.906247	0.794944	1.13676
	1.71238	0.794944	2.44212	0.637537	1.65836	0.775847
	0.74093	0.890427	1.22106	0.591434	1.18287	0.760027
	1.45485	0.775847	0.841047	0.629627	0.694827	0.721834
	1.72029	0.648724	0.67573	0.787034	1.56616	1.24807
	0.794944	0.982634	0.833137	0.67573	0.971447	0.990544
	1.50887	0.87924	1.27835	0.721834	2.1003	0.852234
	0.721834	0.868054	0.971447	0.61053	0.852234	1.17496
	1.42457	0.68364	0.74093	0.963537	1.39756	0.779124
	1.33236	0.67573	1.03665	0.564427	1.70447	0.787034
	1.53587	0.67573	0.67573	0.629627	1.19405	1.35146
	0.61053	0.68364	1.55169	0.74093	1.03665	0.963537
	1.03665	0.591434	1.58198	0.868054	1.71238	1.20196
	0.68364	0.61053	2.40393	0.66782	1.30536	0.591434
	1.28626	0.841047	0.721834	0.74884	2.09239	0.860144
	1.7934	0.914157	0.775847	0.656634	2.07329	0.82195
	1.37056	0.74884	0.74884	0.88715	1.39756	0.860144
	1.84278	0.906247	0.60262	0.852234	2.62653	2.15759
	1.33236	1.03665	1.98109	0.767937	0.629627	0.88715
	1.59316	0.61053	1.60107	0.637537	1.59316	0.61053
	1.28626	0.54533	0.963537	0.583524	1.79667	0.74884
	1.22106	0.833137	0.637537	0.81404	2.17669	1.01755
	1.06365	0.841047	0.787034	0.629627	0.95235	0.637537
	0.898337	0.95235	0.81404	0.702737	0.841047	0.637537
	1.58198	0.94444	0.87924	0.583524	1.37056	0.80613
	2.57252	0.833137	0.60262	0.629627	0.591434	1.00964
	0.721834	0.81404	0.74884	0.81404	1.54706	0.990544
	1.73938	0.925344	1.06365	1.14795	0.925344	0.591434
	0.564427	0.702737	0.767937	0.61053	0.94444	0.925344
	1.87769	0.729744	0.87924	0.74884	2.0812	0.860144
	0.713924	0.787034	0.81404	0.914157	0.648724	1.37847
	1.43576	0.94444	0.990544	0.87924	1.24016	1.17496
	1.00964	0.629627	0.833137	0.787034	1.88097	1.04456
	2.0542	0.621717	0.702737	1.22106	1.78549	2.02719
	1.48977	0.61053	0.60262	0.564427	0.794944	0.637537
	0.998454	0.787034	0.67573	0.74884	0.898337	0.68364
	0.860144	0.702737	0.564427	0.702737	1.17496	1.14795
	0.852234	0.787034	1.55497	0.68364	1.86978	0.88715
	0.868054	1.32445	1.01755	0.80613	1.52796	1.00964
	0.860144	0.88715	0.74093	0.629627	0.760027	0.95235
	2.315	0.74093	1.06365	0.767937	1.17496	0.656634
	2.02719	1.38638	0.629627	0.94444	2.66473	1.22106
	1.53587	0.767937	1.44367	0.564427	1.40875	0.67573
	0.767937	0.67573	0.721834	0.629627	1.21315	0.67573
	0.629627	1.10185	1.10976	0.81404	1.69328	1.46276
	0.906247	0.67573	0.94444	0.67573	1.03665	1.06365
	1.30536	0.960261	0.67573	0.61053	1.74266	0.637537
	0.963537	0.760027	1.06365	0.591434	0.68364	1.01755
	1.19405	0.95235	1.22897	0.767937	0.767937	0.963537
	0.998454	3.67437	1.12094	0.61053	0.998454	1.21315
	1.23225	0.79822		1.24016	1.62808	0.74093
	1.72029	1.10976		0.833137		0.860144
	1.51678	0.82195		0.61053		0.629627
	1.03665	0.710647		1.19405		1.97781
	0.841047	0.852234		1.27835		0.82195
	1.35146	0.61053		0.648724		0.67573
	1.68537	0.572337		1.12885		0.60262
	1.37056	0.80613		0.629627		0.67573
	0.583524	0.860144		0.868054		0.61053
	1.46276	2.07002		0.87924		1.22897
	0.74884	0.591434		0.74884		0.74884
	1.46276	0.702737		0.925344		1.29417
	0.656634			1.39756		0.87924
	1.58198			0.81404		0.74093
	0.963537			1.28626		1.04456
	0.925344			1.00964		0.87924
	2.38811			0.860144		0.637537
	1.56288			0.629627		0.73302
	1.50096			0.767937
	1.59316			0.61053
	1.37056			0.794944
	0.794944			1.09066
	1.32445			1.24016
				1.86187
				0.775847
				0.694827
				0.74884
				1.10185
				0.721834
				0.925344
				0.81404

## Sheet: Fig. 5a
Fig. 3b
	Size of isolation membrane (a.u.)				Fluorescence intensity of Atg24–GFP (a.u.)
	WT	Y79A			WT	Y79A			Size of isolation membrane
Exp. 1	1.7965	0.9905		Exp. 1	2297.03	178.239				Y79A
	0.814	0.6565			656.717	283.564			P ( vs WT)	1.14488e-08
	0.906	0.9335			223.786	131.943
	1.0905	0.6105			450.832	108.418			Fluorescence intensity of Atg24–GFP
	0.722	0.795			1246.61	118.416				Y79A
	2.8605	1.3895			3072.3	974.632			P ( vs WT)	< 1×10-15
	0.814	1.4435			767.78	874.157
	0.722	0.6565			438.457	126.17
	0.6105	1.075			247.022	525.808
	0.906	1.2595			920.809	761.979
	0.9525	0.768			889.964	255.34
	1.121	0.7295			1702.07	118.766
	0.5915	0.5645			56.2606	59.5892
	1.889	0.6565			1952.24	87.5543
	1.4975	1.0715			1026.97	310.945
	1.8585	0.741			931.736	200.613
	1.916	1.156			2063.71	261.928
	1.87	0.768			2151.35	173.059
	1.3405	0.6565			356.296	89.2703
	1.121	0.6755			1029.58	245.174
	1.3325	0.6835			390.57	301.912
	1.083	0.5645			291.479	75.0125
	1.647	0.5915			526.171	242.893
	0.6375	1.14			207.51	400.333
	1.0095	0.887			487.273	310.269
	0.5645	0.5915			199.263	180.477
	0.5645	0.722			278.456	185.401
	0.6835	1.0445			106.994	325.184
	1.7585	0.9985			1908.87	562.331
	0.841	0.5725			619.595	135.205
	0.787	0.6375			91.188	137.451
	0.86	0.722			328.975	185.469
	0.768	1.156			356.352	395.426
	1.609	1.6395			475.698	434.159
	0.5645	0.722			361.492	108.78
	2.469	0.7025			1493.43	256.891
	0.5915	0.6105			71.104	132.405
	2.035	0.6295			3984.55	121.088
	1.547	0.6485			1464.81	134.296
	0.9335	1.4165			121.452	1054.63
	2.849	1.954			2566.41	1674.41
	0.6565	0.795			807.908	174.689
	0.7295	1.075			739.305	242.266
	1.989	0.6565			817.193	421.993
	1.2865	0.768			933.216	274.212
	1.2785	0.6565			1545.24	117.177
	1.0905	1.148			423.456	801.615
	0.841	0.9255			503.449	153.795
	1.6665	0.6185			1057.27	98.9996
	2.657	0.749			4325.07	121.942
	1.3405	1.202			1854.33	401.744
	1.102	0.852			1292.14	226.668
	1.11	0.86			624.728	381.502
	0.7025	1.256			506.842	179.082
	2.2385	1.8125			2666.51	1192.71
	1.8045	1.083			3204.54	735.475
	2.434	0.887			6043.08	189.805
	0.906	0.5915			795.643	117.91
	0.795	0.7025			156.066	142.949
	0.787	0.5915			445.64	77.9694
	0.5645	0.768			370.15	157.808
	1.213	1.213			1055.86	678.364
	1.0175	1.0905			625.808	277.022
	2.4915	0.5645			1898.17	72.0885
	0.6755	0.7025			316.17	110.125
	0.814	0.5725			320.705	267.066
	0.9445	0.6295			1359.34	144.267
	1.3325	1.267			1134.6	134.447
	1.8505	0.9825			2561.82	176.501
	2.3115	1.0445			5534.54	326.7
	0.906	0.6295			355.531	161.126
	0.6295	0.749			510.755	292.113
	0.887	0.887			424.392	284.024
	1.2595	1.11			1225.87	176.768
	0.9175	0.6835			513.111	159.249
	0.9715	0.7295			721.944	127.891
	2.6185	0.6375			1042.89	70.3801
	1.962	0.6105			2199.4	330.178
	0.741	0.5835			598.013	63.5859
	0.879	0.5915			133.463	199.458
	0.741	0.6295			182.672	412.526
	1.048	0.6835			1059.07	151.935
	1.547	0.6295			2164.29	396.347
	0.795	0.787			1191.64	296.846
	0.7025	0.6105			714.758	147.883
	0.5915	0.795			98.6765	128.607
	1.647	0.9255			2737.03	192.113
	1.4975	0.841			774.422	429.193
	0.722	0.6105			146.41	86.319
	0.879	1.11			1224.52	196.147
	1.3595	2.005			2368.5	415.531
	0.9175	0.795			401.335	111.901
	0.722	0.6375			626.178	116.748
	0.741	0.787			399.181	352.542
	0.5725	0.722			157.354	61.9565
	0.7025	0.722			290.543	150.837
	0.695	0.9715			184.2	126.846
	0.9175	1.3515			773.805	896.309
	0.6025	1.11			610.637	335.066
	2.1385	0.5725			3099.52	57.2061
	0.7025	1.4165			245.626	879.767
	2.1495	0.6565			3035.86	67.0054
	0.741	0.749			127.47	112.935
	1.49	1.156			628.974	277.81
	0.749	1.1175			321.396	100.613
	0.695	1.2785			1293.3	271.987
	0.7025	1.11			274.41	205.123
	0.5645	0.5915			582.169	106.522
	0.822	1.547			320.557	631.797
	1.156	0.86			505.176	213.691
	1.4435	0.841			1092.74	137.144
	0.814	0.6565			122.825	264.183
	1.202	0.833			541.419	209.183
	0.5455	0.749			348.109	182.404
	0.9255	1.0255			158.618	179.031
	0.6565	1.0175			639.804	185.548
	1.167	1.248			1521.73	198.156
	1.601	0.5725			1495.23	58.2887
	2.369	1.232			1201.34	466.226
	1.881	0.814			1772.91	141.453
	0.5835	0.6835			388.973	236.416
	0.741	0.768			263.635	126.303
	0.5835	0.887			804.729	196.89
	0.5915	1.0095			276.285	187.697
	0.714	1.0365			962.185	163.141
	0.7025	1.048			438.269	555.976
	1.0445	0.6295			981.151	260.705
	1.3515	0.9445			1527.29	161.962
	1.574	1.4705			1381.76	711.688
	1.8505	1.4055			1339.44	843.179
	0.749	0.86			371.344	136.107
	0.6105	0.7025			173.731	74.0438
	0.8985	0.822			209.309	109.077
	0.6835	0.6295			458.226	263.966
	0.5725	0.5565			385.679	62.1392
	1.0445	0.741			177.04	123.624
	0.841	0.9175			156.106	228.701
	0.5725	1.3405			188.141	174.411
	1.3515	0.822			566.963	146.293
	1.0905	0.9445			506.156	196.962
	2.081	0.787			3042.15	131.349
	2.5185	0.852			4181.49	171.235
	1.0095	1.11			743.791	415.34
	1.3055	0.695			2857.79	80.1734
	0.9715	0.6755			170.056	63.342
	0.795	0.5915			690.242	52.3962
	1.7585	0.86			1187.81	169.499
	0.6755	0.768			603.823	457.392
	0.9335	0.6375			258.893	69.4643
	0.5915	1.509			458.441	849.154
	0.6485	0.7025			338.091	121.938
	0.749	1.3405			165.864	600.705
	1.213	0.5915			1222.64	129.723
	0.9525	1.463			1581.59	359.324
	0.5645	0.795			290.024	121.048
	2.1385	0.6755			1773.91	113.612
	0.9795	0.5915			1528.91	184.784
	1.563	0.5645			2175.85	75.8154
	2.722	1.0365			3899.73	229.707
	0.6565	1.248			203.925	565.579
	1.2865	1.4405			1548.48	384.257
	0.6295	0.768			349.261	91.2656
	1.2595	0.6375			303.054	129.303
	1.981	0.5645			2099.97	68.2979
	0.806	1.148			144.301	745.888
	0.6375	0.5455			567.439	54.468
	0.86	0.7025			695.769	205.505
	1.221	1.083			2063.64	827.168
	2.6185	0.7025			1798.37	86.5988
	2.054	0.6755			1629.7	99.4552
	0.7025	1.175			252.958	425.067
	0.5725	0.7025			439.097	84.0268
	1.647	0.9715			2226.44	153.84
	0.5645	0.722			346.612	185.281
	0.749	0.6755			1078.88	129.642
	0.5915	0.6105			742.297	151.296
	0.6565	1.4435			299.763	375.004
	0.9985	0.7295			1057.84	259.908
	0.6375	0.9795			566.776	194.29
	1.267	0.5725			1779.3	71.5415
	0.6565	1.156			390.635	142.018
	1.2595	0.768			1590.62	109.314
	1.563	0.5915			1179.82	69.839
	1.782	1.0255			493.836	489.307
	0.5835	0.5725			583.085	124.419
	0.7295	0.9825			830.089	190.795
	0.6565	0.5915			519.243	57.649
	0.6755	0.6375			558.703	270.783
	0.6565	0.6295			67.6246	85.1572
	0.5645	0.906			122.668	573.545
	0.6295	0.6835			453.062	130.588
	0.6835	0.5915			136.954	62.1087
	1.9045	0.833			1142.63	144.183
		0.6105				82.6582
Exp. 2	1.563	0.5645		Exp. 2	1552.38	225.479
	1.428	0.7025			1481.82	133.912
	1.628	0.814			885.533	240.665
	1.3595	1.544			627.153	477.872
	1.7395	0.695			2084.79	221.073
	1.482	0.6565			1662.38	149.307
	0.6185	1.0175			912.056	380.901
	0.5645	0.741			563.554	347.836
	0.6645	1.582			275.931	261.467
	1.9045	1.0445			754.233	554.233
	1.8235	1.175			2161.87	572.5
	1.156	1.267			926.165	180.68
	0.787	1.083			554.106	375.005
	0.6755	0.7025			877.261	304.82
	0.76	0.7295			479.596	85.1192
	2.2115	0.6105			2604	265.157
	0.5645	0.5915			482.209	67.9587
	1.7775	2.326			3993.62	982.685
	1.267	1.21			418.431	174.922
	2.2305	2.035			2920.66	919.22
	1.509	0.6455			1734.04	111.711
	1.5245	0.814			771.762	250.619
	0.906	0.9635			443.987	199.512
	0.9985	0.5645			564.774	137.759
	0.6025	0.9635			69.139	261.999
	1.628	0.6295			1952.67	298.333
	0.6565	0.9985			265.301	363.536
	0.9905	0.879			1221.51	1193.21
	0.749	0.6105			801.558	118.275
	1.6935	0.6295			2828.24	193.19
	1.7855	0.768			179.567	265.54
	1.175	0.7025			923.523	265.379
	0.768	0.887			159.787	253.503
	0.6105	0.9255			581.363	410.882
	1.0635	0.5455			840.042	64.8465
	0.749	0.7025			359.556	311.772
	1.0905	1.647			2018.26	617.801
	0.841	0.9095			580.3	372.405
	0.768	1.517			336.617	370.716
	0.9175	0.722			723.971	268.122
	0.9825	1.183			569.459	214.353
	1.175	0.779			1490.55	287.921
	1.563	0.833			819.719	284.629
	0.5725	0.798			116.305	262.282
	1.509	0.7295			674.866	387.201
	0.749	0.806			312.1	119.201
	1.49	0.749			762.9	212.588
	0.714	0.695			898.555	380.975
	2.1465	0.9525			1493.55	407.896
	0.6375	0.9445			798.538	277.158
	0.9255	1.0255			453.639	430.985
	0.9715	0.5915			698.946	188.169
	0.749	1.536			183.438	477.716
	0.6105	1.175			259.197	292.447
	2.0735	0.7295			3771.07	133.42
	0.6105	0.833			134.084	196.055
	1.547	0.814			2041.38	527.5
	1.4165	0.6485			2884.31	171.98
	0.5725	0.7025			369.886	738.142
	1.267	0.852			1709.4	619.772
	0.5565	0.714			403.622	156.651
	2.353	0.9795			5674.21	349.687
	0.814	1.11			551.353	782.478
	0.914	0.6755			883.303	172.495
	0.868	0.9715			73.9748	252.841
	1.083	0.7295			1638.59	144.709
	1.3785	0.6645			1243.32	239.222
	1.0365	0.5645			1684.81	83.6382
	1.202	0.749			1303.72	119.18
	0.6565	0.795			653.28	174.569
	1.0365	0.6375			746.013	525.431
	0.795	0.9525			342.235	392.82
	0.5835	1.102			387.702	395.422
	0.6295	0.8985			1009.93	348.432
	1.87	0.6835			3608.75	141.959
	0.9715	0.6375			1229.25	324.037
	1.563	0.822			1002.44	159.179
	1.436	0.9255			1846.51	185.292
	0.768	0.6185			380.656	80.632
	0.757	0.9335			784.499	272.641
	2.277	0.86			1083.56	348.485
	1.0715	0.5835			107.131	98.3892
	0.749	0.768			1215.01	122.682
	0.9335	0.9255			968.185	233.427
	1.7775	0.6375			2136.1	215.322
	0.722	0.86			174.625	307.691
	1.2595	0.6485			1431.15	94.35
	0.722	0.833			116.86	235.863
	0.6295	0.6645			87.2106	92.3025
	2.4995	0.6565			3724.59	240.265
	2.1655	0.722			1781.25	133.76
	0.741	0.6565			92.1373	203.009
	0.7295	0.6295			1105.1	195.322
	1.3595	0.7025			870.01	210.353
	0.9445	0.5915			374.048	66.3695
	0.6105	1.4245			59.901	436.484
	1.0555	0.86			238.218	190.133
	0.9795	1.229			400.087	514.416
	1.0365	1.2865			712.198	161.784
	0.6105	0.6755			59.5297	290.959
	0.9445	1.1175			263.188	224.841
	1.083	1.87			562.269	2103.97
	1.0905	0.6755			246.103	165.703
	0.5725	0.6105			320.111	108.356
	1.3625	1.3705			1255.86	359.295
	0.5645	0.6375			61.9679	227.46
	1.2595	0.5835			1050.87	111.057
	1.536	0.5645			880.515	71.0315
	0.722	0.776			515.591	299.659
	1.0255	1.59			184.884	317.126
	0.814	0.6565			961.145	92.1285
	0.6565	0.5835			93.0792	175.82
	0.768	0.6295			118.136	321.186
	1.0635	0.6295			1425.71	215.818
	1.6585	0.787			890.45	98.3867
	0.879	0.5725			1058.61	81.6285
	1.0555	0.6565			825.56	101.449
	1.0285	0.6565			180.811	85.4381
	0.833	0.787			700.774	264.41
	1.083	0.5725			457.181	65.9853
	1.7125	0.887			759.642	260.358
	0.741	0.9255			812.485	521.975
	0.9715	0.9715			796.822	210.609
	2.1385	0.8985			1822.54	155.033
	0.768	0.9525			291.054	245.414
	0.9985	2.1035			935.373	705.513
	0.741	0.787			223.922	182.796
	1.3325	0.6645			517.394	226.772
	1.4435	0.722			2143.61	321.079
	1.49	0.906			2731.25	245.151
	0.6565	0.8715			923.135	157.344
	0.6835	0.787			80.5976	306.701
	0.749	0.86			164.693	171.616
	0.6645	1.267			264.275	529.719
	1.582	1.3975			1850.44	875.811
	0.6485	0.5915			74.5705	82.3874
	0.6105	1.083			827.751	293.515
	0.9905	1.4785			592.085	344.399
	0.768	0.806			704.183	177.219
	0.749	0.5915			154.284	94.146
	0.722	0.6105			513.523	69.5555
	0.5915	0.787			84.2482	269.27
	0.787	1.2865			1600.98	863.424
	0.9445	1.0285			1246.94	255.595
	0.7025	1.3515			363.903	416.021
	0.6565	0.5835			530.541	123.095
	0.5915	0.768			208.105	303.205
	0.9905	0.6295			636.104	111.078
	1.3865	0.7025			628.984	164.016
	1.409	1.24			2222.76	390.419
	0.6375	0.5915			143.244	151.276
	0.906	1.0175			244.017	464.497
	1.6665	1.0635			2661.3	507.973
	0.814	1.0175			745.454	164.949
	1.962	0.6835			1118.9	141.827
	0.6835	0.9445			374.207	325.691
	0.741	0.6295			221.744	107.567
	0.9715	0.833			282.742	86.9363
	0.6105	1.102			304.238	865.279
	0.795	0.8985			102.256	391.05
	1.4435	0.553			2427.51	135.413
	1.167	0.6485			1287.15	108.779
	0.841	0.776			285.261	101.481
	1.175	1.4975			1756.18	668.846
	1.194	1.3405			727.188	250.888
	0.6185	0.749			475.095	176.122
	1.0445	0.879			213.264	279.522
	0.7025	1.156			698.631	392.75
	1.3975	0.741			2555.5	112.667
	1.547	0.841			3202.72	165.946
	0.5645	0.852			741.945	132.628
	2.5995	0.6105			2004.93	188.973
	0.6565	0.768			72.1268	96.8547
	0.914	0.887			1676.45	196.86
	0.6375	0.5835			199.996	154.055
	0.879	0.9715			477.885	525.766
	0.6645	0.879			460.271	962.37
	0.5645	0.879			95.1872	385.595
	0.749	0.787			748.166	113.946
	0.741	1.0175			91.1538	227.57
	0.9445	0.5995			1351.02	107.968
	0.787	1.191			1028.02	665.287
	0.9905	0.833			653.408	145.625
	0.9175	1.0635			576.122	199.584
	1.935	0.5645			1632.34	138.784
	1.509	0.852			204.876	522.419
	0.5915	0.9525			115.018	666.904
	0.6295	0.6835			108.83	101.728
	0.868	0.768			1443.63	403.089
	0.6565	1.7315			80.7343	853.351
	0.553	0.852			536.945	353.691
	0.9445	1.7935			152.92	954.567
	1.897	0.86			1779.42	198.947
	1.3055	0.6835			427.569	313.065
	0.5835	0.6295			624.311	202.122
	1.463	0.749			2238.1	123.084
	1.0095	0.6295			1098.7	97.2102
	0.768	0.833			739.114	170.004
	1.3325	0.6755			1197.71	146.893
	0.787	1.0715			592.932	346.181
	0.5455	0.722			66.5635	184.892
	0.6185	1.167			237.241	437.857
	0.9905	1.294			1092.08	480.953
	0.868	0.906			1115.8	715.207
	1.517	0.6835			3358.38	209.135
	1.582	1.2595			1588.24	544.974
	1.202	1.6935			1275.91	547.043
	0.8985	0.7025			676.059	183.247
	1.647	0.6295			1536.19	72.5857
	0.9445	0.6185			642.142	100.572
	0.906	0.9715			745.801	693.838
	0.86	1.267			575.556	1044.66
	0.906	0.7025			952.103	195.632
	0.749	0.6835			204.244	273.585
	0.795	0.722			210.541	182.586
	1.989	1.0285			1351.56	541.96
	1.4705	0.887			1280.9	242.369
	1.3325	1.159			1954.99	1169.78
	0.6755	0.795			99.8837	147.067
	1.555	1.563			1249.58	528.853
	0.741	1.14			87.6566	542.096
	1.555	1.8235			1166.54	1775.08
	0.9335	0.6835			1042.81	110.679
	0.5835	0.6105			623.841	197.102
	1.6585	0.5835			820.555	73.017
	0.5645	0.722			99.2202	248.663
	1.167	0.6295			1566.93	287.735
	1.409	1.0175			984.867	284.706
	1.647	1.221			593.478	731.055
	0.833	0.776			994.232	260.556
	0.7375	0.768			676.613	241.199
	1.083	0.6485			2207.41	187.71
	0.833	0.6295			410.327	116.539
	0.6105	0.814			216.614	259.734
	0.7295	0.787			461.782	99.5474
	0.6755	0.6295			329.948	104.127
		0.6185				177.476
		1.102				385.773
		1.202				371.693
		0.722				95.2067

## Sheet: Fig. 5b
Fig. 3c
	Size of isolation membrane (a.u.)					Fluorescence intensity of Atg20–GFP (a.u.)
	WT	Y193A	F539E F542E			WT	Y193A	F539E F542E			Size of isolation membrane
Exp. 1	1.4165	0.668	0.741		Exp. 1	1381.24	382.858	101.503				Y193A	F539E F542E
	0.7025	1.156	0.741			636.556	197.484	114.932			P ( vs WT)	1.55568e-05	3.28e-13
	2.8175	0.5645	1.137			1452.93	398.208	173.481
	1.221	1.916	1.728			890.315	730.839	244.731			Fluorescence intensity of Atg24–GFP
	0.6105	1.0635	0.795			98.44	228.667	94.3019				Y193A	F539E F542E
	0.887	0.6105	1.232			1758.38	59.1588	290.749			P ( vs WT)	< 1×10-15	< 1×10-15
	1.4245	0.714	1.175			1546.59	689.958	279.89
	1.4435	1.083	0.906			1419.06	535.481	157.293
	1.436	1.0255	2.081			1198.78	93.5976	348.579
	0.722	0.76	0.787			891.639	422.811	135.895
	0.768	0.9445	0.695			181.251	944.815	95.8325
	0.6565	1.202	0.868			337.599	321.903	135.516
	2.6185	1.501	0.906			1624.31	555.887	142.204
	1.4975	0.6565	0.6185			232.409	541.667	71.0176
	2.461	0.6185	1.156			2462.84	343.4	312.694
	1.7665	1.148	0.722			2481.29	537.085	86.1754
	3.129	1.2865	1.2785			2128.35	157.416	292.009
	0.5835	0.5915	0.9525			460.32	205.296	125.9
	0.7025	0.5915	0.787			768.842	241.784	177.604
	1.843	2.5455	1.194			1514.62	708.617	175.551
	0.833	0.9905	0.768			922.284	163.549	93.7689
	2.4265	1.156	0.5835			1834.81	648.804	71.2278
	0.841	0.5835	0.6025			1431.87	211.221	62.658
	0.9875	0.841	0.795			138.154	191.666	117.195
	1.7665	1.628	0.9255			1198.08	539.741	184.012
	0.722	0.86	1.3135			471.186	124.123	220.231
	0.6375	1.148	0.6375			1016.85	281.907	92.9961
	0.833	0.9255	0.5915			141.741	413.376	67.8509
	1.7505	2.0735	0.9255			2145.1	1157.97	177.321
	1.528	1.601	0.7025			1392.35	745.879	121.772
	0.6185	1.3135	0.887			578.62	264.019	91.9213
	2.5725	0.5915	0.5915			2324.87	90.7095	110.776
	0.86	0.86	0.879			127.504	101.06	164.614
	0.6185	1.628	0.768			741.393	932.505	113.331
	0.5645	0.906	0.814			378.484	121.741	124.188
	0.768	1.3325	0.6645			582.254	907.073	86.479
	1.954	0.6295	0.768			2215.85	71.7813	134.793
	2.369	0.6755	0.787			3849.85	69.2368	151.013
	0.722	0.741	0.776			765.241	150.963	126.79
	1.8045	1.0525	0.7295			1470.65	81.8237	115.09
	0.6295	0.825	0.7025			998.197	443.851	97.3803
	0.768	0.841	0.9445			468.635	117.452	155.909
	2.0735	0.841	0.6565			2642.53	195.652	70.9309
	0.795	0.6375	1.083			207.904	285.447	194.778
	0.768	0.5645	1.0175			475.565	470.814	211.83
	1.981	0.6375	0.6295			3704.58	78.9862	80.5162
	1.221	0.6755	0.841			1663.62	83.9253	159.801
	1.11	0.833	0.9445			221.251	128.175	130.233
	0.6295	0.9445	0.7025			661.547	172.299	151.504
	1.3325	1.248	0.841			213.099	483.556	96.0289
	0.6105	0.833	0.9715			325.768	321.062	297.715
	0.9715	0.9175	0.6105			543.743	303.617	81.4854
	1.221	1.3325	1.102			965.296	583.96	180.204
	1.102	0.5645	0.833			406.742	70.2271	131.264
	0.749	0.5455	0.9635			313.09	142.779	239.011
	1.3055	0.695	0.814			1772.66	68.6528	180.765
	1.121	1.989	0.6105			2683.76	1092.36	107.303
	2.277	0.814	1.0175			1582.16	140.916	156.334
	0.6105	0.6565	0.76			109.467	98.0085	93.6069
	1.2865	0.5915	1.0175			744.185	71.2278	193.725
	1.202	0.6295	0.722			536.507	346.432	140.57
	2.304	0.9255	1.294			1478.64	172.384	322.073
	0.668	1.4435	0.741			380.847	235.172	108.625
	0.5915	0.757	1.14			188.36	99.0331	180.582
	2.2845	0.795	1.0285			635.715	152.362	216.015
	1.6935	0.795	0.852			6647.21	148.964	151.575
	1.221	0.6755	1.129			787.491	92.9558	141.887
	1.0905	0.7025	0.814			1184.97	246.764	109.216
	1.156	0.749	0.776			1894.32	173.795	105.561
	0.5835	1.175	2.062			680.75	468.809	258.706
	0.814	0.5645	0.6835			112.965	89.7477	87.0477
	3.8125	0.6105	1.1175			929.513	102.495	243.937
	0.9525	1.24	0.7025			936.705	310.335	262.902
	0.814	0.6835	0.814			114.666	89.1701	202.18
	3.229	1.2975	1.0365			1086.37	357.51	225.612
	0.814	0.5645	1.102			201.583	125.715	204.47
	0.9715	0.741	0.86			477.44	79.168	103.461
	1.6855	0.887	0.768			1603.06	263.721	98.4602
	0.86	0.787	1.3705			332.346	280.523	241.091
	1.11	0.795	1.137			523.879	802.2	231.462
	0.76	1.3135	0.7295			400.665	719.413	96.5137
	1.4705	0.768	0.5645			3043.82	222.118	105.534
	1.0175	0.5645	0.5835			1481.36	63.1125	67.4118
	0.776	1.482	0.5645			220.745	826.862	59.0886
	1.6935	0.9715	1.075			1260.85	241.941	231.938
	1.0365	1.3055	0.776			1564.24	413.322	123.785
	0.6185	1.0445	1.202			270.966	584.281	313.979
	0.887	0.6375	0.841			344.912	80.09	131.263
	1.0095	1.0095	1.0365			192.853	240.104	209.385
	0.6295	0.5915	0.814			731.319	63.2742	109.681
	1.0635	1.102	1.0555			245.392	833.488	258.154
	0.6565	1.0905	0.868			377.084	219.359	141.878
	0.722	0.768	0.7295			327.829	92.1723	94.4689
	1.24	0.5915	0.852			1319.5	220.46	142.523
	0.768	1.167	1.59			381.998	329.129	228.504
	0.5645	1.647	1.0635			57.346	1647.32	236.123
	3.3835	1.2865	1.0255			3145.56	387.647	178.67
	0.787	1.4435	0.7025			199.227	276.629	96.4454
	1.175	1.4435	0.5645			153.986	232.963	64.643
	1.3975	0.6755	0.749			2174.04	171.633	92.429
	0.5915	0.722	0.6645			507.778	109.246	98.8217
	1.137	1.175	0.795			922.068	391.076	101.669
	0.5645	1.528	2.1735			308.422	312.29	647.053
	0.806	0.6645	0.787			759.522	89.2433	90.491
	2.296	0.5915	0.6375			714.621	61.0683	100.327
	2.5535	0.879	0.76			270.61	382.978	124.733
	0.9445	0.5725	1.3865			204.313	72.483	262.778
	0.6755	1.083	0.6105			1104.15	149.698	111.838
	1.881	1.267	0.822			3735.85	223.813	70.0762
	0.6565	0.6835	0.6645			76.8358	66.8882	85.2762
	2.223	1.536	0.9905			1902.32	368.686	229.946
	1.213	0.9255	0.5835			1434.95	73.9597	65.5334
	1.3515	0.695	0.879			162.809	86.3855	80.9077
	0.6565	1.927	1.256			332.314	350.216	212.67
	1.862	1.202	1.3865			2479.28	217.405	103.74
	3.164	1.7665	0.9985			3624.19	303.493	223.372
	1.0365	0.6105	0.787			243.761	47.2177	129.675
	0.776	0.7025	0.722			795.68	68.5847	120.046
	1.509	1.509	0.9335			559.921	210.166	127.181
	1.7855	0.7025	0.86			3432.52	328.421	129.643
	0.722	0.9715	0.6835			854.78	564.513	56.9203
	1.24	0.9255	0.6105			1547.93	227.564	82.3357
	1.0555	1.517	0.776			328.255	543.101	107.033
	1.962	0.9985	0.806			1122.21	173.124	121.072
	0.86	0.6295	1.205			345.627	67.3066	228
	1.601	0.749	0.768			2618.06	96.2962	103.735
	1.3245	0.6105	0.6755			1674.9	250.933	113.793
	1.0445	0.6375	0.5835			556.242	78.2888	56.7893
	0.9255	0.895	0.86			167.318	95.2004	87.0507
	1.62	1.663	1.636			2400.02	172.327	131.668
	1.4435	1.954	0.9635			819.459	927.8	142.741
	0.7025	0.768	0.5915			146.068	79.6558	66.9248
	0.768	0.5835	1.267			323.897	78.9446	273.327
	1.482	0.8985	0.5915			2079.18	133.894	93.4524
	1.2595	0.5915	1.221			641.095	61.0427	267.858
	0.787	2.488	0.6565			866.805	423.198	91.0502
	0.768	0.776	0.798			1340.75	161.663	89.7977
	1.563	0.76	0.8985			333.145	285.241	164.923
	2.3385	1.294	0.6105			2978.82	537.889	97.4202
	0.768	1.593	0.9715			1084.05	317.592	157.553
	0.7025	0.6835	0.695			1159.31	302.965	71.1539
	1.674	0.7105	0.806			288.862	78.6089	101.528
	2.5915	0.9255	0.814			3792.39	176.749	144.588
	0.9255	0.833	0.806			725.35	64.634	106.383
	0.6565	0.9445	0.6295			459.14	66.149	167.395
	1.4245	0.6295	1.0555			2689.49	299.013	239.428
	2.304	0.7025	0.6105			438.739	267.036	75.4187
	0.5915	2.008	1.0445			233.639	192.095	69.411
	1.2595	0.5915	1.8125			1713.51	65.9829	842.983
	1.3405	0.9445	0.906			295.473	97.7731	128.853
	0.906	2.016	0.803			144.075	1173.9	232.397
	1.4435	0.5455	0.841			1709.23	55.5688	98.2508
	0.5915	0.906	0.787			88.0478	681.227	131.433
	0.833	0.749	0.6105			617.804	99.3706	73.542
	0.6565	0.9335	0.814			76.5642	138.61	140.157
	0.787	0.795	0.8985			345.24	134.294	141.064
	1.194	1.148	1.3595			853.528	679.549	289.841
	0.776	0.7295	0.6645			146.145	127.239	80.5502
	0.749	0.795	1.4595			427.243	357.791	649.739
	0.9905	1.24	1.3785			842.399	218.876	304.317
	0.814	0.6185	0.7025			815.962	175.175	98.1665
	0.6485	0.9795	0.814			310.203	171.086	135.136
	1.167	0.787	0.6375			2826.11	739.681	93.009
	0.5725	2.315	0.722			350.207	466.683	106.781
	0.906	2.5075	0.6025			302.021	841.52	98.1198
	0.787	0.5725	0.6375			106.399	77.5548	60.4648
	1.7585	0.795	0.5835			1320.86	764.488	66.975
	0.879	0.5725	0.833			196.624	128.014	100.048
	0.833	0.5455	0.5645			116.085	52.9252	53.6902
	0.768	0.7025	2.407			98.0561	419.705	487.479
	0.6755	0.814	0.6755			63.2927	119.384	92.1091
	1.6855	0.5645	0.7025			1050.47	325.924	156.35
	0.5835	1.194	1.528			421.407	515.76	412.161
	1.954	0.787	0.768			446.241	556.63	116.365
	0.6375	1.0175	1.4435			81.8474	545.628	300.338
	2.25	1.156	0.6105			3401.66	616.985	79.7979
	0.6485	0.741	0.5645			623.058	427.029	80.3438
	0.6375	0.6375	1.21			134.57	89.063	211.418
	1.0095	1.0095	0.7295			869.612	779.302	179.135
	0.5835	0.6375	0.9605			177.357	144.947	114.986
	0.6835	0.6485	0.6565			493.382	115.381	90.4485
	0.6565	0.6565	1.2865			476.268	74.9594	420.772
	2	0.5915	1.194			1213.1	84.728	280.262
	0.7025	0.5915	0.6375			384.914	155.941	86.3685
	1.3515	0.9175	0.6565			2287.58	485.853	105.298
	1.248	0.833	0.86			159.365	161.164	75.6542
	0.6375	0.822	0.749			570.572	126.702	117.491
	2.542	1.194	0.6105			4054.33	355.248	61.1545
	1.4055	0.722	0.6565			1440.33	114.652	50.4662
	2	1.0555	0.6835			4556.42	135.894	199.016
	0.749	1.7585	0.787			387.109	409.449	121.911
	0.9525	0.6105	0.6565			470.033	111.107	95.633
	0.7025	0.6375	0.6375			60.162	120.239	71.8111
	1.0365	0.5915	1.3245			626.867	60.7027	319.496
	1.7665	1.2595	0.852			635.7	658.748	129.087
	0.714	0.9255	0.9525			90.2487	509.006	135.053
	1.4165	0.795	0.887			762.51	611.421	156.22
	0.5835	0.6375	0.722			578.545	535.602	100.474
	1.175	1.3625	0.6565			659.84	822.701	80.2646
	2.6375	1.0175	1.0175			1846.27	376.844	136.806
	0.5645	0.722	0.6295			71.8977	495.95	90.2311
	1.2595	1.221	0.6565			2884.7	1599.27	102.886
	1.0365	1.7665	0.5645			691.71	864.539	68.4972
	1.7965	1.229	0.6835			1461.05	541.343	78.8465
	0.5835	2.1545	0.722			173.91	359.382	101.332
	0.722	1.62	0.5455			545.888	478.147	69.683
	0.5645	0.887	0.795			273.029	86.1934	152.649
	0.7025	0.741	0.749			113.126	160.021	104.172
	2.9065	0.9445	0.6105			2040.59	466.195	78.4253
	1.0905	0.6755	1.2865			285.713	98.191	765.498
	0.6755	0.914				105.018	739.942
	2.1465	1.148				2771.8	1198.38
	1.7775	1.167				1259.77	1395.07
	1.6665	1.294				1565.46	153.926
	1.248	0.695				1797.87	264.88
	0.6105					154.64
	0.741					376.691
	1.102					593.114
	1.7585					724.872
	0.6565					69.4427
	1.574					247.104
	1.102					471.969
	0.795					151.834
	1.083					400.674
	1.2595					93.6496
	0.6375					74.3895
	0.6105					351.296
	1.7505					1247.69
	0.6755					395.127
	0.6105					368.183
	1.3975					1456.34
	1.7315					1609.24
	0.852					112.68
	0.7025					737.01
	0.5915					513.902
	0.5915					97.9157
	0.6835					287.779
	2.776					2371.88
	0.6185					366.59
	0.6375					250.805
	0.7105					232.879
	1.536					1839.96
	1.321					936.735
	1.7665					1360.36
	2.9065					3506.21
	1.4165					1930.15
	1.7125					1189.55
	1.248					616.847
	1.655					1016.35
	1.989					271.072
	0.749					77.0298
	0.7025					543.045
	1.3055					183.617
Exp. 2	1.5515	0.7295	0.86		Exp. 2	4282.09	135.503	84.4618
	0.9335	0.768	0.7025			1677.11	126.71	125.006
	0.5645	0.86	0.7025			416.275	192.535	144.02
	1.536	1.8045	0.5915			3237.62	827.98	64.2614
	0.86	0.7295	0.887			1861.02	633.643	182.307
	1.647	0.7025	0.749			1777.03	73.4807	179.741
	1.0445	1.4705	0.841			581.455	2219.55	135.983
	0.6565	0.768	0.906			709.171	118.89	128.51
	1.682	0.9985	1.102			504.271	801.822	230.486
	1.121	0.6485	0.6755			2098.74	143.437	79.9382
	0.9905	0.787	1.148			144.929	125.317	293.008
	0.6835	1.593	0.6295			470.594	1236.63	76.9505
	0.768	1.248	1.4515			97.9859	305.799	358.943
	0.795	0.814	0.806			390.553	139.752	140.712
	1.3785	0.695	1.11			255.642	271.15	216.095
	1.3325	0.6565	0.7105			411.295	75.7478	85.5397
	1.674	0.6645	0.795			1601.85	202.372	104.01
	0.7025	1.3245	0.714			1065.58	681.17	84.9904
	1.655	1.213	0.749			1564.74	290.499	115.145
	0.6645	0.879	0.7295			914.43	666.233	183.46
	0.722	1.205	0.5645			176.682	1498.77	64.4268
	1.7395	0.6295	0.841			2938.98	81.4848	137.522
	1.916	1.628	0.6295			283.651	1025.46	71.2662
	0.6375	0.7025	0.906			670.99	164.862	143.739
	0.6565	0.749	0.6565			197.715	154.611	100.271
	0.6565	0.9445	0.6835			59.2365	563.595	79.9574
	0.6375	0.9525	0.906			252.857	270.423	181.388
	0.6835	0.6185	1.14			99.8389	275.733	200.477
	0.768	1.0095	0.6025			694.948	220.977	68.8449
	0.6565	1.2865	0.768			642.691	337.624	108.33
	0.814	1.4165	0.6295			310.029	304.851	61.7848
	0.7375	0.9445	0.6565			197.366	183.41	118.012
	0.7025	0.776	0.814			1084.02	297.57	126.462
	1.3325	0.76	0.9985			2864.14	160.097	133.893
	1.0905	1.11	1.2595			1450.63	623.532	269.064
	0.5645	0.6565	0.9175			239.043	69.3407	156.156
	0.6835	0.868	0.6215			589.018	436.943	86.1008
	1.3895	1.267	0.6375			1014.81	393.762	76.6658
	1.609	0.852	0.5645			4375.02	128.852	87.4882
	0.5645	1.3595	1.221			65.8854	282.493	371.025
	0.6565	0.6185	0.8985			862.752	377.962	123.552
	1.87	1.156	0.6755			3062.8	894.503	101.79
	1.3325	1.0635	0.7025			935.657	141.147	77.5651
	0.833	0.906	2.6075			547.464	165.376	728.283
	0.879	1.897	1.083			1098.03	1276.21	167.082
	0.9825	0.6565	0.814			580.75	489.763	120.706
	0.9175	1.11	0.795			618.558	168.035	113.445
	0.76	0.76	0.5725			380.644	112.99	96.7152
	0.9255	0.749	0.5915			943.783	175.223	56.154
	0.795	0.768	0.9795			144.866	73.7622	144.01
	0.741	0.906	0.9525			54.8548	657.295	206.21
	0.6755	1.8775	0.768			444.544	360.139	143.553
	0.749	0.7025	1.156			81.0666	335.649	142.854
	0.5915	0.5645	0.833			463.559	154.883	144.001
	0.7025	0.9255	1.3245			244.162	178.916	279.799
	1.3435	1.4435	0.906			2466.04	430.011	174.845
	1.321	1.0095	0.749			117.464	203.645	106.834
	0.787	0.6105	0.741			133.556	82.2548	98.7768
	2.008	0.776	1.547			2081.3	107.688	402.381
	1.593	1.3325	0.6835			3484.07	356.176	121.785
	1.7205	0.6105	0.6485			2022.32	262.403	100.431
	2.1925	0.695	0.6565			4827.93	489.71	100.211
	1.647	0.749	0.749			676.17	104.008	87.6154
	1.24	0.6565	0.6105			3867.44	323.298	67.6712
	0.6105	0.7025	0.741			317.453	67.5708	93.292
	0.6185	0.5725	0.9605			107.177	98.8217	135.112
	0.7025	0.695	0.6105			177.442	114.614	100.024
	1.8045	0.9255	0.795			284.032	341.556	104.808
	0.6105	0.749	1.213			207.276	115.748	169.434
	1.24	1.7665	0.906			2962.13	2115.71	154.995
	0.6185	0.6565	2.404			48.7803	355.689	435.365
	0.887	1.267	0.7025			205.917	575.618	84.5538
	0.852	1.463	0.5915			1173.53	753.223	75.7617
	1.4245	0.5915	0.9905			1150.23	78.5705	139.112
	0.6565	0.722	1.129			883.711	229.788	233.657
	2.1925	0.6375	1.167			1822.81	81.2032	165.115
	0.6105	0.6375	1.0255			1303.33	375.666	121.801
	0.768	0.5835	0.6755			79.4246	52.789	81.8592
	0.833	1.0175	1.156			944.72	269.735	250.873
	1.701	0.749	0.722			983.408	97.6447	87.2242
	1.129	0.7025	0.86			751.241	97.9987	128.911
	1.566	0.9525	0.9985			1932.99	283.722	181.922
	0.6565	0.5455	0.9525			408.659	433.035	172.366
	1.6665	0.6295	0.8715			2061.2	85.2645	130.134
	1.582	0.9335	1.213			818.903	370.346	244.292
	1.102	0.6835	0.5915			1821.81	69.4153	70.5376
	0.5835	1.4975	0.6295			532.114	129.37	75.0762
	0.6755	1.221	0.841			1659.36	757.772	152.151
	0.879	0.879	1.129			1303.24	212.766	183.915
	0.9795	0.833	0.7295			911.469	193.019	81.7249
	0.806	0.852	1.194			823.954	146.658	249.79
	0.6185	2.515	0.9635			637.398	1421.6	168.54
	1.156	1.4055	1.0715			1833.16	415.153	140.239
	1.8505	1.582	0.768			2644.44	186.869	81.2213
	0.768	0.6645	0.722			1157.79	104.237	131.237
	1.49	1.129	0.6755			1028.96	181.611	74.681
	1.2595	0.5915	0.9985			966.809	69.1883	196.938
	1.647	0.5725	1.0635			2004.71	60.6347	174.28
	1.083	1.132	0.9715			1088.74	238.2	178.109
	1.563	0.6565	1.601			1393.79	127.589	425.677
	0.6105	1.0905	0.906			436.411	694.817	168.255
	0.768	1.4435	1.175			822.658	276.55	209.79
	0.814	1.0445	0.86			331.47	147.781	143.094
	0.879	1.048	1.0635			890.579	705.522	119.159
	0.6755	0.6565	0.6105			295.464	111.262	54.7485
	1.0555	0.5645	0.6105			1157	438.369	76.032
	1.0555	0.86	1.0365			364.603	131.498	190.835
	0.776	0.787	0.741			124.082	433.599	118.336
	0.768	0.5835	0.852			398.919	132.404	221.008
	1.463	0.86	0.9525			1329.71	101.694	160.268
	1.547	0.9715	0.5835			5871.07	137.459	70.9845
	1.102	1.7695	0.6105			1046.19	674.556	67.456
	1.655	1.555	0.6485			262.365	956.74	84.9576
	1.482	1.501	0.6835			1543.57	357.526	126.276
	0.5835	0.6835	0.795			95.4848	258.605	115.872
	0.768	0.6375	1.0175			82.9069	133.261	166.796
	1.0175	1.843	0.776			1276.1	1489.47	106.547
	0.822	0.852	0.6565			902.983	745.62	98.5827
	1.8775	1.3055	0.6105			1750.14	1246.3	142.878
	0.795	0.722	0.9255			939.134	365.289	314.537
	1.49	0.6835	0.9255			1621.63	169.688	165.263
	2.1385	0.6645	0.6185			3253.64	85.1147	82.2847
	1.148	0.814	1.321			1497.51	150.558	211.255
	2.0925	0.6645	0.787			2573.42	286.401	137.168
	1.59	1.129	0.5915			428.786	603.948	69.9925
	1.102	1.0175	0.722			2011.63	503.034	92.404
	1.3055	0.779	0.6755			1650.46	101.654	122.476
	0.6375	0.5835	0.5725			298.925	276.505	64.1342
	0.722	0.6755	0.6105			528.89	99.161	60.8256
	0.6835	0.6295	0.5455			107.031	129.229	78.3934
	1.0635	0.814	0.6375			688.673	454.523	78.1135
	0.879	1.463	1.463			2327.03	1199.44	455.324
	1.3325	1.3705	0.9445			2744.21	540.167	165.928
	3.751	1.682	1.49			5053.69	224.441	391.472
	1.156	0.768	0.86			1241.05	123.527	153.591
	0.5645	1.3515	0.9715			215.467	505.498	352.828
	0.5455	0.86	0.695			466.999	214.2	85.9902
	1.4705	1.4245	1.4705			1587.39	503.519	239.486
	1.0555	1.555	0.5915			618.822	1425.41	195.845
	0.814	0.6565	0.8715			113.16	102.066	156.285
	0.6565	0.6375	0.768			305.489	64.668	82.1766
	0.6565	0.5915	0.7025			112.979	96.0798	94.4162
	0.6295	1.2865	0.5915			78.8381	908.289	80.213
	1.9045	0.714	0.749			973.301	191.855	117.558
	0.7025	0.795	0.814			85.1533	136.289	116.226
	1.889	2.2305	1.194			422.977	742.415	276.751
	1.7315	1.4055	0.6295			1374.14	1171.62	77.2438
	1.566	1.843	0.822			615.536	1949.26	122.664
	1.6045	0.722	1.0905			2280.86	413.602	232.892
	1.555	0.768	1.0095			2805.2	678.078	361.936
	0.6105	0.768	0.6375			67.1022	376.801	70.9564
	1.3055	0.9525	0.906			291.954	196.976	187
	0.7025	0.768	0.9525			564.677	293.699	158.824
	0.5915	1.628	0.6105			420.125	1130.56	70.4167
	2.657	1.49	0.695			3099.7	582.902	106.662
	2.1655	0.6755	1.436			2892.49	345.714	526.84
	2.768	1.3515	0.86			3808.72	440.521	132.161
	0.906	0.749	0.7025			124.486	126.285	99.9775
	1.167	1.97	0.768			606.968	928.566	149.842
	2.6375	0.5915	0.6105			1213.89	95.5522	83.3962
	0.7025	1.4245	0.5645			699.092	252.993	86.0285
	0.6835	0.5645	0.795			491.223	90.6003	158.649
	1.62	1.183	1.0365			793.552	180.188	198.832
	1.916	1.0095	0.5645			1692.7	205.662	110.168
	0.887	0.6105	0.7295			476.212	107.112	151.155
	0.6755	0.6565	0.5915			432.102	374.002	76.0614
	0.7025	0.9605	0.749			240.392	489.051	100.474
	1.2865	0.749	0.6185			1505.82	94.7402	83.8181
	0.6835	1.897	0.741			450.938	2090.91	132.128
	1.083	0.787	0.6185			1668.05	112.655	62.5741
	1.175	0.5915	0.795			630.272	69.6787	153.038
	0.7105	0.6565	1.3325			384.196	330.447	337.494
	1.2785	2.0925	1.129			500.263	1648.15	200.965
	0.6485	1.267	0.5645			436.445	495.176	61.3615
	0.722	1.129	0.722			1070.11	1328	115.023
	2.5105	0.6565	0.7025			1865.85	277.788	108.228
	0.841	0.6375	1.6855			245.858	91.9061	350.198
	0.5915	0.787	0.7025			1253.07	220.021	72.6715
	1.601	0.86	0.776			536.963	123.742	94.5131
	1.62	0.8985	0.5915			2731.6	209.975	71.427
	1.7965	1.275	1.148			914.392	86.1803	223.078
	0.749	0.9255	0.833			688.955	754.698	201.213
	0.5915	0.7025	0.741			248.008	84.6417	122.166
	0.6565	1.148	0.5645			173.48	482.609	68.9254
	1.2515	1.0905	0.6835			1587.76	541.855	119.324
	0.9905	0.6375	1.49			648.239	83.9588	438.617
	0.8985	0.6565	1.156			130.635	152.562	257.985
	0.787	0.6565	0.9255			976.676	89.7131	183.797
	1.7475	0.9985	0.5725			2616.84	146.139	74.2334
	0.6105	0.9525	0.5915			366.774	1094.8	91.3825
	2.1925	2.223	0.6295			810.067	1230.78	68.8893
	1.4165	1.3785	0.841			519.848	1329.92	189.689
	0.6025	1.3165	1.0715			56.695	1852.86	133.15
	1.701	1.59	0.868			2298.54	881.284	156.388
	1.3325	0.86	0.7025			678.647	599.302	89.4053
	0.7105	0.749	0.6105			664.786	305.431	83.6613
	0.6025	0.5645	0.9985			358.791	67.6844	228.059
	0.749	0.833	1.1445			543.966	620.91	194.756
	1.3595	0.76	0.6565			465.516	64.0985	100.698
	1.3785	0.5915	0.895			644.562	268.998	120.322
	1.509	0.7025	1.129			1408.64	92.383	149.348
	1.6935	0.6295	0.814			839.405	86.7362	129.829
	0.814	0.787	0.6105			396.576	149.617	77.5753
	1.175	0.9255	0.822			477.16	826.534	138.134
	0.6025	0.5835	0.6295			340.1	283.092	66.8917
	1.3705	0.6105	1.463			2534.81	82.0035	306.034
	0.6485	1.0715	0.695			326.562	196.053	104.368
	1.7855	0.9255	0.5645			707.128	387.058	77.5199
	2.1115	0.795	0.841			2335.37	545.447	131.932
	0.9715	0.749	0.768			444.681	763.847	135.982
	2.35	1.8775	0.5835			3498.52	1046.62	73.2558
	1.4435	0.879				720.328	165.379
	0.906	0.8985				688.057	450.366
	0.5645	0.5835				571.595	84.9705
	1.8505	0.6565				908.651	82.4651
		0.5725					89.1248
		1.97					882.525
		0.776					111.184
		1.0175					375.077
		0.6755					258.162
		0.86					132.256
		1.11					637.501
		1.4435					630.006
		0.6375					77.0058
		1.593					851.242
		1.14					410.448
		1.221					686.558
		0.9985					215.386
		0.6645					291.675
		1.0175					472.543
		0.7295					565.624
		1.2975					395.297
		0.7025					78.8381
		0.879					175.666
		0.5835					65.2154
		1.0635					140.769
		0.6835					301.768
		0.9365					138.376

## Sheet: Fig.5c-f
Fig. 5c
Rpl25-GFP
	vec	WT	Y79A
Exp. 1	1.57945	100	38.0482
Exp. 2	7.09671	100	41.4099
Exp. 3	6.01192	100	42.1391
Average	4.89603	100	40.5324
S.D.	2.923	0	2.18207
P ( vs WT)	8.48357e-10		1.60582e-07
Fig. 5d
Rpl25-GFP
	vec	WT	Y193A	F539E F542E
Exp. 1	37.3102	100	48.8437	34.1543
Exp. 2	35.4108	100	40.9665	39.8461
Exp. 3	31.5347	100	49.9338	45.4168
Average	34.7519	100	46.5813	39.8058
S.D.	2.94358	0	4.89304	5.63135
P ( vs WT)	1.67393e-07		9.64515e-07	3.50605e-07
Fig. 5e
RibH-GFP
	vec	WT	Y79A
Exp. 1	5.02903	100	45.4736
Exp. 2	13.3349	100	40.6349
Exp. 3	10.8651	100	45.1298
Average	9.74301	100	43.7461
S.D.	4.26512	0	2.69984
P ( vs WT)	8.04695e-08		1.07227e-06
Fig. 5f
RibH-GFP
	vec	WT	Y193A	F539E F542E
Exp. 1	68.2835	100	80.0686	62.3534
Exp. 2	52.5344	100	73.5703	58.1432
Exp. 3	56.5001	100	70.2056	55.5437
Average	59.106	100	74.6148	58.6801
S.D.	8.19152	0	5.01378	3.43644
P ( vs WT)	4.52559e-05		0.00130988	4.19107e-05

## Sheet: Fig. 6
Fig. 4
Exp. 1	0d	1d	3d	5d	7d
WT	0	4.16667	9.375	12.844	18.5185
atg1D	0.680272	4.41989	41.6667	78.0702	87.3494
atg11D	0.378788	5.72917	6.83761	14.1791	40.6542
atg24D	0	3.7037	23.6559	36.0882	52.0833
atg20D	0.520833	0.952381	13.7681	21.9298	46.8085
snx41D	0	6.81818	10.2804	15.3846	24.3386
atg20D snx41D	0	8.27068	32.4324	51.462	71.6535
Exp. 2	0d	1d	3d	5d	7d
WT	1.19048	2.6087	5.18519	12.844	15.3846
atg1D	0.621118	1.84049	40.9639	75.6303	79.4118
atg11D	0	1.92308	18.9655	21.659	27.5862
atg24D	0	9.375	31.5152	45.045	65.6442
atg20D	0.666667	7.76699	16.2393	24.2718	48.0392
snx41D	0	4.32432	12.8378	18.9655	24.0385
atg20D snx41D	0	5.50459	23.1818	43.787	66.1017
Exp. 3	0d	1d	3d	5d	7d
WT	0	5.83942	16.2963	9.5	23.5849
atg1D	0	4.31655	49.0196	76.6355	95.3488
atg11D	0	5.10949	17.9688	13.2231	27.0531
atg24D	0	8.84956	33.3333	53.0435	72.7273
atg20D	0	4.56853	6.97674	15.4839	27.5862
snx41D	0.497512	2.48447	10.5263	10.6796	15.4472
atg20D snx41D	0	3.43137	23.1884	52.6316	56.7568
Average	0d	1d	3d	5d	7d
WT	0.396825	4.20493	10.2855	11.7294	19.1627
atg1D	0.433797	3.52564	43.8834	76.7786	87.37
atg11D	0.126263	4.25391	14.5906	16.3537	31.7645
atg24D	0	7.30942	29.5015	44.7256	63.4849
atg20D	0.395833	4.4293	12.3281	20.5618	40.8113
snx41D	0.165837	4.54233	11.2148	15.0099	21.2747
atg20D snx41D	0	5.73555	26.2676	49.2935	64.8373
S.D.	0d	1d	3d	5d	7d
WT	0.687322	1.6157	5.61123	1.93068	4.13792
atg1D	0.376841	1.4603	4.46197	1.22624	7.96856
atg11D	0.218693	2.0422	6.73278	4.61927	7.70331
atg24D	0	3.13367	5.14338	8.48218	10.49
atg20D	0.350471	3.40944	4.79626	4.55089	11.4698
snx41D	0.287239	2.17506	1.41092	4.15564	5.04907
atg20D snx41D	0	2.4279	5.33894	4.80452	7.52845
P	vs WT 0d	vs WT 1d	vs WT 3d	vs WT 5d	vs WT 7d
WT
atg1D	>0.999999999999999	0.999998	1.1918e-11	< 1×10-15	< 1×10-15
atg11D	1	1	0.933322	0.908298	0.0372328
atg24D	1	0.986603	0.000171601	7.6894e-11	< 1×10-15
atg20D	>0.999999999999999	1	0.998634	0.305839	1.70437e-05
snx41D	1	1	0.999986	0.982187	0.998351
atg20D snx41D	1	0.999738	0.0029169	< 1×10-15	< 1×10-15

## Sheet: Supplementary Fig. 2a, b
Supplementary Fig. 2a
Rpl25-GFP
	WT	atg1D	atg24D	atg20D	snx41D	atg20D snx41D
Exp. 1	100	4.21256	3.56274	53.3652	96.2107	3.08657
Exp. 2	100	1.2521	2.40188	72.7785	75.0122	2.81682
Exp. 3	100	2.74031	2.99657	50.5751	68.7567	3.19526
Average	100	2.73499	2.98706	58.9063	79.9932	3.03288
S.D.	0	1.48024	0.580488	12.0945	14.3888	0.194848
P ( vs WT)		3.22421e-08	3.31959e-08	0.000311116	0.0671854	3.33727e-08
Supplementary Fig. 2b
Pgk1-GFP
	WT	atg1D	atg24D	atg20D	snx41D	atg20D snx41D
Exp. 1	100	10.1171	107.832	94.7388	111.57	95.5604
Exp. 2	100	7.35656	123.517	119.105	122.418	113.733
Exp. 3	100	9.15289	102.221	80.1432	95.8815	91.972
Average	100	8.87551	111.19	97.9956	109.957	100.422
S.D.	0	1.40101	11.0378	19.6838	13.3417	11.6669
P ( vs WT)		7.15404e-06	0.843183	0.999928	0.895413	1

## Sheet: Supplementary Fig. 2d
Supplementary Fig. 2d
	Diameter of autophagic bodies (nm)
	WT	atg24D				atg24D
Exp. 1	553.795	564.147			P ( vs WT)	9.973e-12
	620.368	583.171
	680.929	469.439
	655.943	389.086
	478.892	288.233
	578.559	326.312
	445.905	551.789
	452.114	568.366
	453.103	393.092
	600.63	463.692
	410.31	322.512
	511.285	307.982
	423.66	304.148
	535.2	445.101
	558.071	389.2
	488.255	445.62
	420.554	335.219
	397.672	379.169
	413.418	325.471
	432.081	301.21
	416.587	365.578
	307.047	287.907
	545.842	454.671
	492.242	458.434
	512.922	435.567
	310.152	390.566
	616.377	370.122
	565.506	469.01
	425.653	363.061
	383.306	513.135
	422.711	487.58
	409.187	302.562
	480.749	369.035
	524.871	434.369
	358.986	448.512
	325.431	451.589
	437.685	379.506
	461.483	242.38
	439	414.319
	426.871	441.905
	399.219	434.62
	508.295	478.544
	456.819	408.059
	356.619	422.194
	559.765	306.833
	355.871	485.008
	335.806	511.218
	386.906	523.114
	424.527	394.396
	452.471	372.267
	500.096	543.346
	310.463	527.098
	267.619	366.38
	362.665	484.439
	344.37	314.878
	579.024	318.65
	343.648	377.31
	451.618	555.963
	522.297	555.92
	490.835	358.409
	543.78	323.932
	395.177	340.239
	281.905	403.01
	371.001	433.34
	506.554	519.253
	609.844	409.653
	569.884	393.769
	619.429	384.103
	544.31	422.972
	651.357	744.311
	625.168	509.374
	579.605	513.115
	608.865	285.137
	562.621	481.606
	595.325	360.573
	513.242	540.127
	537.328	552.213
	420.454	431.952
	740.561	391.277
	673.31	327.188
	571.613	382.253
	691.119	351.933
	437.513	372.563
	483.982	516.443
	577.978	300.534
	579.31	433.058
	670.183	397.689
	367.78	497.497
	693.492	560.145
	565.355	359.054
	486.814	385.534
	599.003	349.357
	541.125	471.168
	801.816	348.275
	606.706	376.462
	498.954	644.989
	742.516	500.969
	600.717	330.532
	642.836	423.241
	516.791	442.465
	441.709	460.678
	348.455	367.854
	580.457	394.978
	579.144	388.064
	301.586	372.229
	292.621	371.155
	525.495	453.247
	264.613	438.099
	609.854	317.475
	683.581	497.774
	359.101	461.986
	261.222	555.44
	562.218	692.183
	405.379	501.742
	567.353	591.046
	319.031	503.376
	225.924	384.011
	653.395	264.664
	433.619	385.971
	496.754	524.793
	705.935	344.464
	314.533	355.406
	737.762	277.915
	448.029	302.869
	504.201	480.363
	496.271	423.331
	363.607	536.933
	477.34	468.079
	526.655	389.25
	607.796	248.839
	373.442	282.11
	550.22	238.848
	527.383	635.163
	559.235	376.744
	586.963	282.708
	514.239	286.116
	567.55	308.734
	558.299	281.955
	289.366	531.968
	721.137	221.207
	395.944	341.215
	517.493	538.358
	451.534	314.418
	602.792	484.104
	427.554	533.377
	439.1	424.464
	582.707	514.496
	423.629	429.798
	224.82	324.551
	232	438.518
	358.766	473.409
	440.97	415.188
	493.355	455.859
	244.26	282.999
	565.383	326.454
	492.496	322.66
	304.787	415.795
	283.875	371.583
	426.377	467.097
	241.683	418.779
	366.507	336.915
	260.162	298.885
	350.355	406.356
	488.778	653.825
	298.382	527.241
	323.973	332.805
	331.45	534.563
	438.052	466.248
	391.886	391.452
	308.146	536.858
	362.109	703.408
	274.273	513.831
	408.17	489.846
	357.436	708.032
	541.072	506.528
	582.752	400.813
	364.56	467.375
	235.253	277.743
	393.881	381.572
	231.455	363.081
	614.843	614.109
	547.08	495.229
	495.616	384.521
	451.43	353.761
	327.015	301.828
	460.929	380.248
	417.161	513.504
	403.807	360.739
	661.06	356.603
	639.125	214.099
	356.894	368.826
	588.839	361.031
	557.434	331.63
	581.291	472.262
	484.675	458.91
	434.532	205.393
	677.319	184.219
	506.403	285.86
	547.375	310.737
	458.266	282.043
	443.72	272.157
	444.368	222.348
	598.245	474.99
	559.638	372.306
	726.79	574.467
	618.433	553.636
	374.173	420.837
	363.574	283.27
	517.689	489.874
	511.508	283.226
	690.817	403.305
	484.154	376.062
	692.756	438.167
	717.226	338.031
	372.877	418.367
	305.026	694.975
	420.525	348.812
	385.379	485.024
	268.48	449.236
	364.199	356.916
	293.316	309.549
	443.523	433.116
	345.741	410.63
	269.078	385.003
	496.598	512.389
	546.415	401.976
	503.793	493.915
	511.588	397.145
	483.961	369.186
	522.406	550.088
	488.993	504.528
	647.628	470.451
	374.859	375.525
	592.243	454.732
	531.648	414.222
	645.291	484.259
	699.35	445.837
	363.43	283.635
	584.316	509.201
	513.832	488.091
	515.153	480.915
	353.842	415.234
	510.99	502.825
	466.727	267.668
	397.299	356.942
	440.805	492.514
	295.888	401.04
	361.839	570.279
	239.394	389.76
	362.802	310.917
	486.643	463.769
	541.313	589.999
	507.632	506.505
	586.077	377.917
	460.998	467.773
	618.586	293.386
	540.072
	611.067
	507.63
	492.634
	522.369
	538.265
	422.219
	470.417
	383.436
	417.366
	532.788
Exp. 2	507.626	343.967
	509.57	262.828
	411.947	583.218
	431.317	446.255
	446.559	441.187
	471.118	563.776
	462.128	388.796
	501.93	550.951
	444.999	384.528
	407.218	584.186
	266.838	436.475
	449.498	273.663
	666.782	434.387
	596.741	380.721
	597.087	548.843
	529.82	422.389
	495.839	460.839
	247.919	791.394
	386.269	688.149
	360.049	533.268
	463.19	333.665
	480.515	525.659
	333.564	448.682
	447.295	450.763
	542.649	522.885
	566.552	410.541
	529.489	565.881
	477.159	483.541
	549.422	441.29
	444.527	310.338
	601.207	396.229
	657.104	291.989
	479.028	237.968
	415.395	267.393
	575.589	533.981
	668.516	375.867
	665.775	314.84
	577.746	512.483
	396.833	469.487
	667.346	425.798
	502.257	396.671
	540.995	281.553
	404.801	479.196
	672.093	346.741
	361.59	361.997
	434.855	544.383
	437.124	459.085
	381.324	522.885
	673.181	518.724
	549.925	284.327
	579.113	383.495
	645.776	475.035
	358.557	527.046
	465.924	490.985
	509.415	493.065
	455.793	454.23
	508.753	452.843
	468.951	381.415
	648.645	447.989
	510.753	386.963
	463.255	381.068
	463.255	276.698
	493.404	528.433
	688.843	441.054
	426.527	736.477
	518.026	563.107
	440.406	502.726
	517.332	400.442
	501.037	442.397
	428.275	513.813
	478.162	663.942
	542.289	361.965
	524.618	591.823
	555.479	426.445
	488.845	533.926
	402.171	583.852
	416.736	638.974
	420.886	678.507
	511.38	595.291
	537.603	564.784
	412.274	458.691
	631.761	624.068
	588.766	505.842
	691.401	581.429
	437.24	324.549
	471.22	424.064
	426.491	516.297
	523.925	422.284
	468.1	364.045
	326.976	380.339
	338.072	369.936
	467.406	429.22
	521.845	438.577
	310.333	346.013
	425.798	412.926
	489.251	401.829
	434.813	419.51
	562.304	369.584
	442.703	473.949
	600.364	404.603
	450.475	460.078
	684.033	477.065
	457.825	590.445
	275.272	449.333
	359.917	517.291
	351.595	502.584
	375.173	399.116
	469.766	523.342
	371.994	451.708
	294.677	475.94
	380.658	364.794
	460.056	304.163
	350.152	531.346
	472.528	469.007
	363.318	687.283
	512.403	388.35
	409.776	449.376
	536.326	390.43
	627.162	366.852
	549.845	338.419
	462.83	545.695
	410.823	458.015
	262.785	510.496
	377.884	390.924
	463.171	326.128
	694.063	329.933
	399.385	300.478
	379.964	398.892
	292.597	368.408
	395.564	408.248
	380.67	281.409
	374.075	480.583
	556.886	482.663
	529.231	487.864
	481.498	539.528
	465.929	604.716
	342.684	454.924
	448.275	594.66
	536.868	504.161
	561.1	620.666
	488.077	570.773
	475.981	464.599
	506.239	317.245
	670.385	361.622
	460.977	506.896
	483.768	520.416
	481.361	614.034
	426.414	422.645
	679.847	409.468
	541.431	536.016
	487.358	427.5
	513.363	437.552
	570.905	409.819
	516.831	282.919
	396.197	298.519
	561.887	307.535
	429.121	377.574
	633.285	462.861
	476.768	332.502
	550.277	299.213
	463.939	428.193
	477.115	275.632
	458.044	239.577
	352.288	389.706
	552.705	339.087
	656.033	355.038
	642.857	416.754
	394.591	467.022
	284.327	335.619
	484.743	350.877
	494.452	357.461
	526.699	372.025
	492.372	325.216
	374.48	258.303
	372.053	179.6
	416.782	371.674
	494.65	249.653
	575.067	390.4
	384.066	277.371
	385.809	489.216
	405.215	446.567
	542.836	311.345
	482.519	433.39
	527.913	402.532
	470.032	423.338
	473.163	424.032
	474.888	372.727
	478.001	434.777
	522.719	505.894
	513.87	325.589
	583.218	427.184
	417.476
	396.671
	435.506
	552.705
	285.021
	214.979
	560.333
	679.612
	574.202
	540.915
	458.391
	409.847
	569.348
	445.908
	649.098
	737.517
	454.924
	537.795
	567.268
	507.628
	679.612
	549.931
	699.723
	486.477
	652.566
	529.126
	380.028
	701.803
	356.449
	636.616
	536.755
	347.434
	368.239
	475.381
	455.617
	539.182
	570.042
	300.277
	451.803
	409.154
	379.334
	339.112
	604.716
	525.312
	495.146
	632.455
	471.914
	369.626
	552.011
	403.953
	311.026
	316.574
	508.34
	439.486
	380.721
	533.287
	384.742
	539.313
	327.323
	566.574
	484.93
	458.287
	403.244
	437.528
	536.5
	486.824
	444.175
	459.085
	536.541
	404.306
	503.192
	356.254
	621.132
	463.503
	427.878
	568.333
	412.621
	405.686
	315.534
	735.437
	462.08
	423.717
	537.286
	477.485
	366.3
	540.821
	330.167
	411.592
	481.578
	397.739
	368.616
	387.328
	491.628
	405.012
	414.368
	432.718
	452.484
	269.897
	490.934
	576.856
	401.209
	634.016
	483.356
	404.3
	400.139
	402.913
	367.892
	369.626
	336.338
	411.581
	514.216
	758.882
	355.348
	395.564
	299.192
	387.241
	443.75
	655.547
	431.251
	559.515
	474.935
	363.304
	396.938
	722.349
	512.921
	479.91
	645.56
	641.731
	506.949
Exp. 3	566.574	470.841
	446.949	364.054
	514.563	342.212
	530.86	343.942
	392.164	496.502
	524.618	308.58
	464.286	311.704
	440.014	438.604
	567.268	306.499
	408.46	455.591
	661.581	570.701
	565.187	374.457
	519.417	411.899
	481.969	446.576
	416.782	608.837
	580.444	593.579
	442.441	349.147
	402.913	329.035
	445.215	380.698
	318.308	563.072
	389.043	625.139
	325.243	400.46
	441.748	409.125
	333.911	525.279
	476.075	538.799
	372.746	650.105
	468.1	521.349
	426.838	382.357
	391.817	511.653
	384.535	288.049
	515.257	446.819
	404.202	401.747
	607.49	553.173
	542.996	483.475
	548.544	392.292
	396.671	545.423
	628.294	443.135
	620.666	657.419
	408.114	457.696
	487.517	380.373
	473.648	354.714
	429.265	309.985
	549.931	535.713
	538.141	459.778
	425.104	315.879
	326.63	499.998
	416.782	441.745
	419.556	563.799
	498.266	567.959
	573.907	505.546
	482.256	491.676
	377.399	465.324
	478.781	524.616
	508.958	468.419
	653.881	330.5
	465.968	409.847
	488.557	400.139
	565.881	334.951
	420.596	409.154
	501.04	313.051
	575.589	391.049
	353.675	419.474
	403.606	411.47
	463.007	429.455
	540.221	482.451
	391.123	507.628
	430.305	571.775
	456.657	457.004
	390.43	425.104
	546.382	479.196
	533.981	471.567
	466.007	382.108
	375.291	399.445
	411.928	489.598
	314.098	470.874
	301.26	323.162
	399.372	411.581
	486.033	514.563
	264.852	459.778
	505.808	381.761
	319.28	372.746
	269.367	416.089
	428.491	399.685
	408.729	381.706
	465.239	374.48
	308.549	454.924
	447.898	455.964
	440.622	473.994
	418.086	557.906
	455.705	489.598
	382.357	221.914
	450.191	465.326
	561.626	368.585
	406.915	418.169
	543.465	341.535
	566.35	407.033
	623.944	384.535
	549.576	266.643
	454.822	508.548
	523.305	425.798
	449.956	391.759
	436.845	486.824
	602.49	290.569
	287.091	368.932
	460.707	395.978
	660.194	269.764
	437.587	458.391
	459.778	354.922
	585.992	472.372
	654.81	464.775
	695.341	412.235
	549.122	278.427
	559.171	344.649
	430.636	342.569
	540.127	447.282
	410.536	692.077
	400.848	447.975
	436.188	633.13
	538.045	347.423
	439.383	506.229
	402.177	398.742
	390.777	409.489
	516.644	615.448
	480.838	515.245
	458.982	496.171
	311.311	335.638
	500.585	616.142
	332.459	430.643
	503.02	441.002
	531.784	359.57
	501.279	578.363
	482.565	474.688
	464.191	235.784
	556.061	579.057
	463.498	455.617
	437.494	481.98
	533.49	501.717
	515.473	329.404
	406.704	418.863
	531.74	533.916
	423.665	479.487
	407.73	398.009
	425.054	431.983
	508.561	572.051
	443.403	505.49
	424.027	349.823
	489.416	314.461
	405.687	427.832
	303.398	384.831
	433.772	329.368
	287.101	504.445
	474.515	389.686
	576.068	492.313
	473.716	578.293
	614.666	552.994
	528.711	437.19
	434.813	440.306
	450.763	460.761
	605.409	474.632
	328.017	409.106
	469.361	376.861
	466.909	306.48
	434.382	591.561
	480.929	428.225
	402.913	472.954
	601.533	335.645
	526.688	299.584
	619.909	434.813
	450.455	460.818
	379.759	482.316
	463.245	409.847
	388.003	451.803
	599.471	488.904
	505.548	347.434
	377.947	430.652
	315.534	524.272
	398.058	573.509
	343.967	394.591
	422.677	407.767
	309.812	472.954
	271.359	409.847
	290.742	423.024
	379.823	517.337
	386.044	402.114
	355.202	335.393
	367.692	452.189
	329.911	526.825
	343.071	506.514
	307.395	575.86
	255.065	466.713
	276.698	490.291
	371.359	445.908
	328.017	425.104
	362.344	420.943
	340.499	453.537
	416.089	416.089
	383.495	431.345
	399.445	484.05
	282.94	465.326
	250.347	323.162
	455.964	436.2
	513.87	400.832
	549.237	474.341
	524.965	623.994
	299.584	396.711
	541.609	443.828
	407.074	454.23
	533.287	425.104
	531.9	563.107
	619.972	486.824
	398.405	403.606
	755.029	434.813
	785.038	518.52
	714.024	406.903
	370.366	356.722
	613.556	403.606
	548.095	418.863
	724.768	319.695
	568.166	302.555
	666.581	506.792
	668.996	620.679
	499.567	617.573
	610.26	397.365
	609.566	285.714
	701.452	384.882
	451.8	436.2
	454.574	395.284
	495.837	369.626
	397.362	550.624
	666.778	426.735
	549.927	446.142
	650.134	369.193
	651.379	594.691
	397.462	546.918
	637.524	494.253
	427.184	504.998
	673.443	518.487
	487.375	409.847
	459.307	479.889
	467.606	396.671
	536.537	391.123
	612.41	445.908
	468.248	364.078
	635.85	383.495
	429.091	256.588
	456.795	467.406
	322.438	499.653
	374.706	312.76
	628.577	399.098
	354.639	640.43
	416.627	665.308
	568.672	334.902
	488.301	612.691
	387.204	509.003
	503.907	338.063
	490.617	351.933
	385.21	497.214
	448.663	522.873
	654.967	462.195
	450.056	390.769
	481.258	477.452
	460.437	420.934
	395.917	447.98
	372.335	462.888
	527.377	495.483
	427.498	399.436
	311.788	325.93
	310.038	476.065
	479.467	373.432
	368.949	360.949
	479.422	457.215
	343.882	368.239
	391.729	313.454
	397.956	491.678
	582.391	443.135
	483.584	542.302
	460.709	357.836
	426.38	538.141
	339.381	517.337
	409.394	291.262
	413.217	390.43
	443.367	382.108
	417.363	471.567
	434.704	452.843
	562.614	499.307
	556.726	549.931
	467.406	434.119
	367.892	486.824
	330.791	508.322
	498.96	561.026
	324.896	298.89
	393.204	402.219
	408.114	630.99
	383.842	705.806
	298.197	513.229
	378.641	425.983
	432.039	428.726
	437.587	632.379
	403.606	534.024
	414.681	400.139
	366.485	484.743
	367.522	339.806
	458.015	323.856
	401.847
	432.705
	494.078
	226.409
	421.609
	391.444
	360.243
	428.544
	346.373
	216.006
	254.484
	312.047
	210.808
	301.644
	314.128
	218.086
	485.756
	365.098
	291.241

[truncated: 10 more sheets: Supplementary Fig. 2e, Supplementary Fig. 2f, Supplementary Fig. 2g, h, Supplementary Fig. 3a, Supplementary Fig. 3b, Supplementary Fig. 3c, Supplementary Fig. 3d, Supplementary Fig. 3e, Supplementary Fig. 3f, Supplementary Fig. 3g, h]
